# Supplementary material for: New Insights into the Exosome-Induced Migration of Uveal Melanoma Cells and the Pre-Metastatic Niche Formation in the Liver
Source: Cancers (Basel). 2024 Aug 27;16(17):2977. doi: 10.3390/cancers16172977 (PMC11394004; doi:10.3390/cancers16172977)
Supplement: Supplementary file 1 [file cancers-16-02977-s001.zip]

Archive with 7 entries (7 files):
- cancers-3159344-File S1.pdf
- Figures S1-S3.pdf
- Table S3.xlsx
- Table S4.xlsx
- Table S5.xlsx
- Table S6.xlsx
- Tables S1 and S2.pdf
