# Supplementary material for: New Insights into the Exosome-Induced Migration of Uveal Melanoma Cells and the Pre-Metastatic Niche Formation in the Liver
Source: Cancers (Basel). 2024 Aug 27;16(17):2977. doi: 10.3390/cancers16172977 (PMC11394004; doi:10.3390/cancers16172977)
Supplement: Supplementary file 1 [file cancers-16-02977-s001.zip › Table S3.xlsx]

## Sheet: EV PROTEINS DIFF  MEL270 &OMM25
Mel270G_1	Mel270G_2	Mel270G_3	OMM2.5G_1	OMM2.5G_2	OMM2.5G_3	log2 (Mel270G / OMM2.5G)	Mel270G / OMM2.5G	Peptides	Unique peptides	Sequence coverage [%]	Mol. weight [kDa]	Q-value	Score	MS/MS count	Student's T-test p-value	Student's T-test q-value	Majority protein IDs	Protein names	Gene names
20.9308	21.8345	21.6691	28.3042	27.5331	28.1674	-6.52344	0.0108705	22	21	41.9	66.121	0	71.394	100	5.79116e-05	0.0062	Q9Y6M1	Insulin-like growth factor 2 mRNA-binding protein 2	IGF2BP2
20.4375	21.7889	22.4162	26.24	28.639	27.9057	-6.04737	0.0151203	29	29	54.4	64.369	0	107.32	109	0.00276128	0.0104772	P08243	Asparagine synthetase [glutamine-hydrolyzing]	ASNS
23.8901	24.7024	25.2408	29.7576	30.427	29.9762	-5.44248	0.0229958	30	30	58.7	63.367	0	166.92	135	0.000243921	0.00539535	P21589	5-nucleotidase	NT5E
23.2754	22.2752	21.6689	27.8801	27.0473	27.6497	-5.11917	0.0287725	16	16	52.6	33.67	0	55.893	70	0.000643294	0.00386957	P07910	Heterogeneous nuclear ribonucleoproteins C1/C2	HNRNPC
22.8339	23.1758	23.3723	27.6622	28.3149	28.0083	-4.8678	0.0342488	11	11	54.5	24.145	0	36.683	59	3.81888e-05	0.0112727	P35625	Metalloproteinase inhibitor 3	TIMP3
22.5872	21.9583	21.8129	26.875	26.7278	26.9273	-4.72392	0.0378407	5	5	30.6	17.779	0	14.55	26	4.26334e-05	0.00885714	P83731	60S ribosomal protein L24	RPL24
23.7967	22.0947	23.2052	27.7843	27.1933	27.7568	-4.54592	0.0428097	23	22	53.3	54.231	0	97.42	131	0.00105016	0.00511864	Q15233	Non-POU domain-containing octamer-binding protein	NONO
22.9494	21.9045	20.8032	26.6411	25.7792	26.6983	-4.4872	0.044588	27	20	47.5	80.272	0	71.72	65	0.0028424	0.0102178	Q92841	Probable ATP-dependent RNA helicase DDX17	DDX17
22.8603	22.4095	22.4555	26.7581	26.8229	27.0973	-4.31767	0.0501477	6	6	44.9	15.798	0	14.981	39	1.67421e-05	0	P61353	60S ribosomal protein L27	RPL27
22.6261	22.1626	21.7177	26.5885	26.2168	26.651	-4.31663	0.050184	7	7	37.6	13.293	0	14.895	30	0.000127242	0.00413333	P49207	60S ribosomal protein L34	RPL34
21.5704	20.8778	20.6717	25.3296	25.2898	25.3469	-4.2821	0.0513996	4	3	23.2	19.329	0	7.2185	21	9.55809e-05	0.00459259	P84103	Serine/arginine-rich splicing factor 3	SRSF3
21.3754	19.9781	20.4279	25.4764	24.2931	24.7427	-4.24361	0.0527894	9	9	40	42.592	0	41.051	23	0.00138819	0.00820896	P39748	Flap endonuclease 1	FEN1
23.679	22.7111	22.426	27.2876	27.0207	27.155	-4.21579	0.0538172	8	8	42.9	21.397	0	25.342	68	0.000402893	0.00539394	P18621	60S ribosomal protein L17	RPL17
20.5967	20.2264	19.8459	24.5536	24.1535	24.5578	-4.19864	0.0544606	2	2	24.3	8.2178	0	7.2802	12	7.94806e-05	0.0053913	P63173	60S ribosomal protein L38	RPL38
23.6773	23.0279	23.0072	27.5638	27.0644	27.5183	-4.14466	0.0565372	20	20	45.9	55.804	0	67.499	65	0.000107712	0.00427586	P12268	Inosine-5-monophosphate dehydrogenase 2	IMPDH2
23.3074	22.9715	22.6072	27.1193	26.9733	26.9967	-4.06774	0.0596333	8	8	52.6	15.86	0	20.792	51	3.97152e-05	0.0103333	P62910	60S ribosomal protein L32	RPL32
26.5492	25.7938	25.4225	30.0765	29.6635	30.1734	-4.04931	0.0604	25	25	62.8	44.002	0	106.5	152	0.000381583	0.00593333	P07093	Glia-derived nexin	SERPINE2
23.3831	22.6774	22.4057	26.9399	26.8028	26.6849	-3.98709	0.0630617	7	7	58.3	12.784	0	28.684	37	0.000186356	0.0058	P62888	60S ribosomal protein L30	RPL30
22.4459	21.6862	21.5637	26.4183	25.2725	25.8501	-3.94833	0.0647792	6	6	25.8	25.476	0	18.295	31	0.000786492	0.00352475	Q01130	Serine/arginine-rich splicing factor 2	SRSF2
24.9528	23.7183	23.4998	28.3549	27.5287	28.0847	-3.93248	0.0654946	21	21	48.4	39.594	0	73.854	91	0.00156323	0.00743243	P51991	Heterogeneous nuclear ribonucleoprotein A3	HNRNPA3
23.9555	22.644	22.6166	27.0207	26.962	27.0307	-3.93243	0.065497	7	7	41.2	18.565	0	15.125	41	0.000884607	0.00326606	P46778	60S ribosomal protein L21	RPL21
23.0049	21.0931	21.6771	25.7555	25.8887	25.7778	-3.88227	0.0678141	28	28	48	95.925	0	148.19	112	0.00238339	0.00858065	Q8NE71	ATP-binding cassette sub-family F member 1	ABCF1
23.6586	22.5875	21.9093	27.0676	25.5316	27.0121	-3.81865	0.0708715	18	18	28	76.613	0	61.048	52	0.00594526	0.0115036	P19338	Nucleolin	NCL
23.5861	21.9696	22.6474	26.3563	26.5518	26.7135	-3.80615	0.0714882	19	19	31.7	68.047	0	55.424	68	0.00136827	0.00645455	Q15046	Lysine--tRNA ligase	KARS
24.5289	23.9704	23.731	28.0078	27.4739	28.1049	-3.78542	0.0725228	37	37	69.2	77.515	0	110.37	178	0.000249173	0.00515556	P52272	Heterogeneous nuclear ribonucleoprotein M	HNRNPM
22.5567	22.1666	21.6096	26.3667	25.0664	26.0607	-3.72028	0.0758722	10	5	33.2	49.229	0	30.531	26	0.0014832	0.00780142	P31943	Heterogeneous nuclear ribonucleoprotein H;Heterogeneous nuclear ribonucleoprotein H, N-terminally processed	HNRNPH1
21.9172	21.0383	20.9152	24.8116	25.0368	25.085	-3.6876	0.0776106	6	6	33.9	19.81	0	18.798	23	0.000350435	0.00613793	O43324	Eukaryotic translation elongation factor 1 epsilon-1	EEF1E1
23.5993	21.0843	23.0791	25.1061	27.4458	26.2549	-3.68132	0.0779491	107	107	30.6	469.08	0	308.46	276	0.0226915	0.0163545	P78527	DNA-dependent protein kinase catalytic subunit	PRKDC
23.2956	22.2938	23.14	26.5658	26.3209	26.8637	-3.67369	0.0783626	3	3	23	16.561	0	12.161	20	0.000458491	0.00468421	P46776	60S ribosomal protein L27a	RPL27A
21.8598	21.4447	20.765	25.3448	24.7213	24.955	-3.65055	0.0796296	9	9	50.4	28.068	0	32.512	34	0.000575372	0.00418824	Q9Y224	UPF0568 protein C14orf166	C14orf166
22.8377	24.3765	25.0365	27.2488	28.6737	27.2708	-3.64753	0.0797963	33	31	61.7	79.187	0	137.36	116	0.0105258	0.0123353	O60488	Long-chain-fatty-acid--CoA ligase 4	ACSL4
22.383	21.1273	21.5221	25.4832	25.4807	24.9592	-3.63022	0.08076	16	16	38.3	71.223	0	46.301	40	0.000895398	0.00323636	Q9UBT2	SUMO-activating enzyme subunit 2	UBA2
22.9314	22.7151	22.0941	26.5047	25.8002	26.3104	-3.62489	0.0810588	5	5	34.4	14.463	0	18.763	24	0.000377971	0.0060339	P62899	60S ribosomal protein L31	RPL31
24.5943	22.486	22.5756	26.8002	26.4976	26.9954	-3.54576	0.0856287	17	16	42.1	64.132	0	93.543	91	0.00727706	0.0114094	P14866	Heterogeneous nuclear ribonucleoprotein L	HNRNPL
25.7642	25.1168	24.9985	29.2377	28.1019	29.164	-3.5414	0.0858882	9	8	90.4	11.665	0	52.466	59	0.00126437	0.00487097	P05387	60S acidic ribosomal protein P2	RPLP2
23.417	23.0597	22.4518	26.7182	25.9749	26.7612	-3.50859	0.0878634	9	9	41.7	17.695	0	22.878	50	0.000765922	0.00363265	P62750	60S ribosomal protein L23a	RPL23A
24.1005	23.4695	22.8201	27.0338	26.866	26.9747	-3.49479	0.0887083	9	9	42	28.024	0	30.274	57	0.000721788	0.0036701	P62917	60S ribosomal protein L8	RPL8
23.4779	22.0557	22.2072	25.9353	26.2542	25.9503	-3.46635	0.0904741	23	23	32	90.583	0	72.274	91	0.00169892	0.00784615	Q00839	Heterogeneous nuclear ribonucleoprotein U	HNRNPU
23.3117	21.1489	22.177	26.3965	25.0344	25.5982	-3.46384	0.0906319	18	18	28	95.337	0	49.36	45	0.00940268	0.0113958	Q12906	Interleukin enhancer-binding factor 3	ILF3
22.4513	21.5817	22.0419	25.4306	25.1235	25.7775	-3.41891	0.0934985	10	10	41.9	47.576	0	52.817	39	0.000405307	0.00523529	Q8NBZ7	UDP-glucuronic acid decarboxylase 1	UXS1
23.178	21.8854	21.5138	25.8405	25.2294	25.7622	-3.41829	0.0935391	4	4	33.1	14.57	0	40.524	28	0.00317947	0.0106728	P37108	Signal recognition particle 14 kDa protein	SRP14
19.2672	18.8518	19.0991	22.3878	22.527	22.5546	-3.41711	0.0936156	5	5	25	27.872	0	14.447	22	1.29133e-05	0	P0DN76;Q01081	Splicing factor U2AF 35 kDa subunit	U2AF1
22.6543	22.3809	22.5431	26.0295	25.7998	25.9908	-3.41394	0.0938213	26	26	30.1	124.34	0	70.759	69	5.64777e-06	0	Q92900	Regulator of nonsense transcripts 1	UPF1
24.6996	23.3092	23.6608	27.5402	27.0257	27.2018	-3.36601	0.0969906	10	10	41.2	24.261	0	27.888	48	0.0016213	0.00718954	P26373	60S ribosomal protein L13	RPL13
24.583	23.4322	23.5011	27.386	26.6096	27.4656	-3.31497	0.100484	18	18	71.4	36.501	0	68.524	79	0.00199725	0.00850867	Q13347	Eukaryotic translation initiation factor 3 subunit I	EIF3I
22.8493	22.2172	22.0731	25.4416	25.6784	25.8864	-3.28893	0.102314	5	5	43.6	14.865	0	14.612	22	0.000263663	0.00741667	P62829	60S ribosomal protein L23	RPL23
22.3207	22.228	22.2716	25.9208	25.1075	25.638	-3.28201	0.102806	9	9	45.9	33.58	0	31.268	29	0.000165303	0.00344444	Q9GZS3	WD repeat-containing protein 61;WD repeat-containing protein 61, N-terminally processed	WDR61
23.294	23.2035	22.7059	25.8724	27.1505	25.9961	-3.27188	0.10353	10	10	47.9	21.634	0	27.863	41	0.0018406	0.00812048	Q07020	60S ribosomal protein L18	RPL18
25.4638	24.3496	24.4231	28.014	27.8046	28.1448	-3.24233	0.105673	16	16	40	46.108	0	58.975	102	0.0009658	0.00413793	P39023	60S ribosomal protein L3	RPL3
23.5368	23.2173	23.3261	26.6269	26.3709	26.7091	-3.20889	0.10815	11	11	85	19.608	0	29.797	51	2.0537e-05	0	P07741	Adenine phosphoribosyltransferase	APRT
23.3378	22.203	21.5223	25.9282	25.3028	25.4239	-3.19723	0.109028	24	17	40.4	70.942	0	78.645	52	0.00474801	0.0115238	O43390	Heterogeneous nuclear ribonucleoprotein R	HNRNPR
24.1625	21.2629	23.258	25.8163	26.1742	26.2799	-3.19567	0.109146	19	19	45.7	57.563	0	85.343	88	0.0211704	0.0159439	Q9Y285	Phenylalanine--tRNA ligase alpha subunit	FARSA
22.1239	22.4492	21.9169	25.8673	24.547	25.6616	-3.19533	0.109171	9	9	48.5	18.898	0	22.426	32	0.00188347	0.00871006	P46783	40S ribosomal protein S10	RPS10
23.5552	22.7716	22.4267	25.8324	26.2743	26.1592	-3.17078	0.111046	5	5	24.7	23.432	0	21.309	29	0.000908534	0.00317857	P50914	60S ribosomal protein L14	RPL14
24.8703	24.4365	25.1615	28.0716	27.2309	28.5939	-3.14272	0.113226	11	11	39.2	37.821	0	51.745	72	0.00220108	0.0081326	P07858	Cathepsin B;Cathepsin B light chain;Cathepsin B heavy chain	CTSB
27.0769	25.3331	26.0253	29.2666	29.3696	29.1444	-3.11508	0.115416	45	37	57.7	96.695	0	158.01	200	0.00366567	0.00993991	P11216	Glycogen phosphorylase, brain form	PYGB
24.3122	22.8961	22.9187	26.3038	26.6792	26.4256	-3.09383	0.117129	9	9	35.9	24.831	0	19.139	48	0.00300937	0.0105192	P62906	60S ribosomal protein L10a	RPL10A
22.6898	22.7294	22.3852	25.6258	25.6236	25.8099	-3.085	0.117848	5	5	50.4	13.015	0	14.39	33	1.60198e-05	0	P62854;Q5JNZ5	40S ribosomal protein S26;Putative 40S ribosomal protein S26-like 1	RPS26;RPS26P11
23.5679	22.715	22.3508	26.3887	25.2361	26.0948	-3.02865	0.122542	12	12	41.4	52.164	0	47.408	52	0.00373975	0.00989744	Q13283	Ras GTPase-activating protein-binding protein 1	G3BP1
24.4551	23.8971	23.5517	27.1108	26.8845	26.8768	-2.9894	0.125921	13	13	65.5	22.127	0	39.526	54	0.000401565	0.00547692	P62081	40S ribosomal protein S7	RPS7
24.9996	24.2045	24.1446	27.2942	27.5793	27.3865	-2.97043	0.127589	15	15	51.1	29.995	0	55.661	78	0.000499143	0.00445	P62424	60S ribosomal protein L7a	RPL7A
19.4047	18.8614	18.5763	22.2295	21.7052	21.8143	-2.96886	0.127727	3	3	19.4	16.156	0	9.7585	23	0.000518448	0.00434146	P09132	Signal recognition particle 19 kDa protein	SRP19
23.1022	22.4138	23.0757	25.4771	26.0645	25.8973	-2.94905	0.129493	7	7	30.5	23.577	0	16.581	26	0.000492437	0.00450633	P40429;Q6NVV1	60S ribosomal protein L13a;Putative 60S ribosomal protein L13a protein RPL13AP3	RPL13A;RPL13AP3
24.3361	23.1346	23.0397	26.3726	26.4004	26.5655	-2.94271	0.130063	15	15	62	18.431	0	29.616	54	0.00221498	0.00808791	P62280	40S ribosomal protein S11	RPS11
23.9357	23.9645	24.8968	27.0752	27.5651	26.9409	-2.92808	0.131389	30	30	35.6	98.555	0	86.512	97	0.00135524	0.00655385	Q9P2B2	Prostaglandin F2 receptor negative regulator	PTGFRN
23.8226	22.5916	21.5483	26.0405	25.1795	25.5217	-2.92642	0.13154	18	18	55.2	27.744	0	42.196	84	0.0141357	0.0137953	Q07955	Serine/arginine-rich splicing factor 1	SRSF1
22.5134	23.0645	22.3921	25.8174	25.2438	25.6264	-2.90588	0.133426	18	18	29.5	82.431	0	56.244	53	0.000404063	0.00531343	Q92499	ATP-dependent RNA helicase DDX1	DDX1
24.7373	23.1356	23.0402	27.0429	25.8328	26.7264	-2.89634	0.134312	19	18	34.2	76.149	0	60.812	71	0.0117377	0.0124903	P23246	Splicing factor, proline- and glutamine-rich	SFPQ
24.3215	22.0825	22.432	24.869	26.9837	25.6586	-2.89177	0.134738	32	32	33.3	144.5	0	105.08	84	0.0358542	0.0236275	P41252	Isoleucine--tRNA ligase, cytoplasmic	IARS
24.6785	23.67	23.3774	27.0772	26.3766	26.9369	-2.88826	0.135067	25	25	70.9	38.388	0	99.143	109	0.00299027	0.01057	P20042	Eukaryotic translation initiation factor 2 subunit 2	EIF2S2
25.4121	24.2388	24.3746	27.4536	27.7106	27.5236	-2.88742	0.135145	23	23	48.9	47.697	0	75.119	101	0.00158413	0.00733333	P36578	60S ribosomal protein L4	RPL4
22.1439	21.4784	21.8356	25.4507	23.6139	25.0214	-2.87608	0.136211	8	7	28.6	40.736	0	32.868	25	0.00805183	0.0112229	P55036	26S proteasome non-ATPase regulatory subunit 4	PSMD4
25.8393	24.5213	24.7684	27.9781	27.6285	28.1425	-2.87336	0.136468	24	24	57.2	55.21	0	81.824	106	0.00265218	0.00940933	Q9Y3I0	tRNA-splicing ligase RtcB homolog	RTCB
24.8478	24.4469	24.1786	27.3449	27.4148	27.3191	-2.86853	0.136926	14	14	35.4	32.728	0	53.075	82	0.000128149	0.004	Q02878	60S ribosomal protein L6	RPL6
23.6948	22.0737	22.0577	25.8675	24.8821	25.6257	-2.84971	0.138724	10	10	36.1	37.563	0	28.348	35	0.00998625	0.0115952	O00303	Eukaryotic translation initiation factor 3 subunit F	EIF3F
25.7194	24.4989	24.4764	28.0873	27.5248	27.5979	-2.83846	0.13981	13	13	52.7	34.273	0	58.763	74	0.00315114	0.0107721	P05388;Q8NHW5	60S acidic ribosomal protein P0;60S acidic ribosomal protein P0-like	RPLP0;RPLP0P6
23.9211	22.7246	23.2156	26.0858	25.9085	26.3595	-2.83086	0.140548	7	7	34.8	20.252	0	15.696	34	0.0015875	0.00728477	P62913	60S ribosomal protein L11	RPL11
24.9462	24.1109	24.3844	27.509	27.0134	27.4002	-2.827	0.140925	19	19	57.2	29.945	0	66.744	110	0.000605536	0.00413953	P61247	40S ribosomal protein S3a	RPS3A
22.7825	22.9941	22.718	25.6607	25.6752	25.6005	-2.81393	0.142207	4	4	34.6	15.423	0	16.589	37	5.31841e-06	0	P62847	40S ribosomal protein S24	RPS24
24.6189	24.1477	24.2923	27.1973	27.2932	26.9849	-2.80552	0.143039	5	5	45.6	10.18	0	10.042	22	7.27205e-05	0.00563636	P06703	Protein S100-A6	S100A6
24.0733	23.6217	22.6301	26.1006	26.3994	26.1997	-2.79153	0.144433	6	6	26.5	23.466	0	17.168	33	0.00303558	0.010419	P84098	60S ribosomal protein L19	RPL19
21.7852	21.086	21.0781	24.1238	24.308	23.8902	-2.79094	0.144492	14	14	25.3	94.622	0	50.21	47	0.000451256	0.00474667	P43243	Matrin-3	MATR3
22.9929	21.6393	22.3302	24.65	25.3449	25.3146	-2.78239	0.145351	18	18	40.4	74.403	0	57.035	50	0.00352779	0.0101579	Q14166	Tubulin--tyrosine ligase-like protein 12	TTLL12
23.3577	22.0735	22.028	25.3499	25.0836	25.3211	-2.76517	0.147096	2	2	14.5	17.752	0	5.9257	15	0.00338372	0.0103393	P47914	60S ribosomal protein L29	RPL29
21.7976	20.8724	20.6255	24.8583	22.2755	24.4523	-2.76355	0.147261	6	6	49.3	17.259	0	43.387	16	0.0345538	0.0229775	Q04837	Single-stranded DNA-binding protein, mitochondrial	SSBP1
25.2004	24.4298	24.6171	27.8324	27.105	27.5841	-2.75809	0.14782	16	11	67	35.924	0	92.418	100	0.000941436	0.00312281	P67809	Nuclease-sensitive element-binding protein 1	YBX1
26.2455	24.93	25.6651	28.661	27.7515	28.7007	-2.75754	0.147876	17	17	63.4	32.854	0	79.686	119	0.0049365	0.0113437	P08865	40S ribosomal protein SA	RPSA
23.1141	22.6932	23.1318	25.6033	26.077	25.4805	-2.74056	0.149627	6	6	12.1	63.922	0	23.496	30	0.000291763	0.00698039	Q14956	Transmembrane glycoprotein NMB	GPNMB
24.519	23.5768	23.7745	27.1326	26.2063	26.7514	-2.73998	0.149687	24	23	73	47.366	0	104.72	102	0.00222743	0.00804372	P43686	26S protease regulatory subunit 6B	PSMC4
24.4636	23.4342	23.4401	26.6664	26.2151	26.6237	-2.72244	0.151518	10	10	67.5	16.273	0	44.49	73	0.0018389	0.0081697	P62263	40S ribosomal protein S14	RPS14
23.7794	23.6572	23.7681	26.3891	26.1966	26.759	-2.71335	0.152476	14	14	71.5	33.824	0	54.122	57	8.91856e-05	0.00476923	P19623	Spermidine synthase	SRM
21.6686	21.4414	21.3962	25.0922	23.7282	23.7115	-2.67525	0.156556	11	11	26.7	81.074	0	33.882	34	0.00453329	0.0106667	Q08945	FACT complex subunit SSRP1	SSRP1
26.0969	25.6737	25.8495	28.3301	28.7045	28.5977	-2.67075	0.157044	14	14	42.7	30.867	0	90.357	134	8.67285e-05	0.00496	P15559	NAD(P)H dehydrogenase [quinone] 1	NQO1
24.5246	24.1369	23.6972	26.9088	26.6598	26.7959	-2.66861	0.157278	11	11	34.1	28.68	0	34.699	65	0.000433624	0.00487671	P62753	40S ribosomal protein S6	RPS6
22.696	21.9129	22.5972	25.2704	24.8105	25.088	-2.65427	0.158849	7	7	38.4	34.577	0	29.346	20	0.000692715	0.00374737	O00487	26S proteasome non-ATPase regulatory subunit 14	PSMD14
23.9073	21.496	21.8712	24.863	25.1069	25.1848	-2.62673	0.161911	17	17	29.2	66.115	0	41.592	57	0.0254092	0.0180576	Q9NSD9	Phenylalanine--tRNA ligase beta subunit	FARSB
24.2759	23.0209	22.5142	26.3724	25.3119	25.9988	-2.62403	0.162214	20	13	40	69.602	0	47.693	49	0.0125449	0.0124011	O60506	Heterogeneous nuclear ribonucleoprotein Q	SYNCRIP
25.5709	22.8633	24.5964	27.8545	25.7905	27.2185	-2.61093	0.163694	23	23	65.8	56.559	0	154.35	95	0.0593092	0.0365161	P06576	ATP synthase subunit beta, mitochondrial	ATP5B
22.4733	21.7056	21.4073	24.6851	23.82	24.826	-2.58158	0.167057	15	15	29.6	88.549	0	52.807	37	0.00445905	0.010753	Q13263	Transcription intermediary factor 1-beta	TRIM28
25.9995	24.7599	25.3983	27.9778	27.4831	28.4246	-2.57596	0.16771	20	20	78.5	35.076	0	92.226	130	0.00459	0.0105817	P63244	Guanine nucleotide-binding protein subunit beta-2-like 1;Guanine nucleotide-binding protein subunit beta-2-like 1, N-terminally processed	GNB2L1
25.8058	24.613	24.673	27.5582	27.5567	27.6344	-2.55248	0.170462	15	15	60.1	24.205	0	57.172	102	0.00278657	0.0103719	P62241	40S ribosomal protein S8	RPS8
22.0263	21.9279	21.2579	24.6555	23.2992	24.88	-2.54087	0.171839	12	12	26.6	63.472	0	36.355	25	0.00986106	0.0116299	Q8N1G4	Leucine-rich repeat-containing protein 47	LRRC47
20.1331	20.1696	20.1635	23.1971	22.2433	22.6313	-2.53515	0.172522	6	6	10.3	54.371	0	12.62	21	0.000793025	0.0034902	O60861	Growth arrest-specific protein 7	GAS7
26.714	25.9445	26.0908	28.7682	28.418	29.133	-2.52331	0.173943	12	12	47.2	24.423	0	45.203	77	0.00129353	0.00475591	P62826	GTP-binding nuclear protein Ran	RAN
24.298	23.7583	24.2131	26.3535	26.5552	26.9138	-2.51768	0.174623	17	17	54.3	41.515	0	65.071	68	0.00042557	0.00494444	Q99873	Protein arginine N-methyltransferase 1	PRMT1
24.9774	23.8403	24.1433	26.5036	27.3242	26.6618	-2.50957	0.175607	10	10	43.5	24.604	0	46.64	64	0.00403898	0.0106833	P27635	60S ribosomal protein L10	RPL10
24.3567	24.2245	24.075	27.0117	26.1849	26.9858	-2.5087	0.175714	13	13	59.8	47.687	0	80.8	51	0.000898269	0.00320721	Q13501	Sequestosome-1	SQSTM1
23.5062	22.7827	22.9752	25.0448	26.1952	25.5036	-2.49317	0.177616	9	9	53.6	21.863	0	32.386	37	0.00332064	0.0105273	P32969	60S ribosomal protein L9	RPL9
23.5162	22.832	22.9429	25.6943	25.0331	26.0305	-2.48893	0.178138	19	19	34.8	83.549	0	62.826	47	0.00233524	0.00795676	Q02809	Procollagen-lysine,2-oxoglutarate 5-dioxygenase 1	PLOD1
21.3067	20.4615	20.8183	23.0944	22.7436	24.2017	-2.48437	0.178703	4	1	39.3	9.461	0.0013582	2.832	13	0.00782635	0.0109325	P42677	40S ribosomal protein S27	RPS27
22.3796	21.1965	22.3292	24.2182	24.1409	24.9916	-2.4818	0.179021	16	16	25.8	99.326	0	40.781	34	0.00627095	0.0112171	Q14764	Major vault protein	MVP
24.3015	23.6532	23.785	26.1383	26.5895	26.3829	-2.45703	0.182121	12	12	57.9	17.718	0	30.579	49	0.000488254	0.00462338	P62269	40S ribosomal protein S18	RPS18
24.8341	23.5015	24.1143	26.8096	26.2009	26.753	-2.43788	0.184555	23	21	64	45.626	0	78.002	88	0.00482449	0.0113882	P62195	26S protease regulatory subunit 8	PSMC5
24.6835	23.048	23.2926	26.3067	25.9276	26.092	-2.43407	0.185043	20	19	58.2	49.184	0	73.233	81	0.00950624	0.0116997	P62191	26S protease regulatory subunit 4	PSMC1
23.5607	23.0928	22.726	25.719	25.1694	25.7855	-2.43147	0.185376	7	7	56.3	15.55	0	29.081	44	0.00143711	0.0080292	P08708	40S ribosomal protein S17	RPS17
27.5058	27.5268	27.4203	30.2575	29.3764	30.0948	-2.4253	0.186171	19	19	87.3	22.782	0	86.145	226	0.000882643	0.0032963	P04792	Heat shock protein beta-1	HSPB1
25.7468	24.9597	24.7586	27.1746	28.25	27.2382	-2.39927	0.18956	14	14	47.6	29.225	0	48.463	89	0.006482	0.011021	P18124	60S ribosomal protein L7	RPL7
23.4786	24.2422	23.3554	25.9923	26.0881	26.1928	-2.39897	0.1896	16	16	42.9	51.571	0	48	59	0.00106618	0.00507563	P78539	Sushi repeat-containing protein SRPX	SRPX
24.7655	23.3761	23.6406	26.4506	25.8976	26.6246	-2.39684	0.189879	21	21	54.7	48.633	0	61.318	88	0.00747198	0.0112211	P35998	26S protease regulatory subunit 7	PSMC2
24.9776	23.0845	23.5612	26.5441	26.2569	26.0003	-2.39268	0.190428	29	29	38.5	105.84	0	95.379	93	0.0153879	0.0142392	Q99460	26S proteasome non-ATPase regulatory subunit 1	PSMD1
26.5759	26.8249	26.5014	29.3123	28.4442	29.3095	-2.38792	0.191058	9	9	86.7	14.716	0	54.058	88	0.00143749	0.00797101	P09382	Galectin-1	LGALS1
23.6436	22.8222	22.7771	25.9436	24.6176	25.8081	-2.37546	0.192715	8	8	46.9	16.06	0	22.292	36	0.00939211	0.0114303	P39019	40S ribosomal protein S19	RPS19
24.2603	24.5489	24.567	26.2464	27.721	26.506	-2.36576	0.194015	54	54	33.8	234.71	0	152.73	130	0.00705585	0.0116041	Q9NZM1	Myoferlin	MYOF
22.0925	21.589	21.7315	24.2427	24.7351	23.5314	-2.3654	0.194063	13	11	46.2	33.665	0	31.932	28	0.00339725	0.0102933	P62995	Transformer-2 protein homolog beta	TRA2B
24.7742	24.3732	23.7722	26.6227	26.5645	26.7167	-2.32811	0.199145	23	11	57.9	46.153	0	87.372	53	0.00138542	0.00827068	P60842	Eukaryotic initiation factor 4A-I	EIF4A1
22.5108	21.7381	21.9403	24.5037	24.1658	24.4969	-2.32569	0.19948	10	10	28.4	59.716	0	36.097	36	0.000824123	0.00339048	P04062	Glucosylceramidase	GBA
23.3047	23.0964	22.988	25.3592	25.268	25.712	-2.31675	0.200719	16	16	57.3	51.691	0	55.779	39	0.000146484	0.00375758	P63151	Serine/threonine-protein phosphatase 2A 55 kDa regulatory subunit B alpha isoform	PPP2R2A
24.3347	23.1053	23.6148	25.7858	26.1693	25.9947	-2.29833	0.203299	8	8	47.3	16.445	0	20.907	52	0.00353704	0.0101135	P62249	40S ribosomal protein S16	RPS16
21.4872	22.9057	22.6597	24.1612	25.4781	24.2661	-2.28425	0.205292	19	19	30.8	104.86	0	56.158	46	0.0198632	0.0155461	O60462	Neuropilin-2	NRP2
23.8312	22.4231	22.5116	24.6558	25.7443	25.2008	-2.27833	0.206136	9	9	42	20.762	0	23.382	49	0.0146348	0.0139018	Q02543	60S ribosomal protein L18a	RPL18A
24.6164	23.1256	23.4255	25.7191	26.4624	25.7422	-2.25204	0.209927	9	9	42.2	24.146	0	25.313	54	0.0120643	0.0123867	P61313	60S ribosomal protein L15	RPL15
22.7909	22.2591	22.854	24.8592	24.7361	25.0371	-2.24282	0.211274	12	12	47.6	34.559	0	39.329	40	0.000418849	0.00501408	Q15785	Mitochondrial import receptor subunit TOM34	TOMM34
23.1206	22.105	21.2849	23.4585	25.1168	24.6034	-2.22275	0.214232	19	16	38.6	85.018	0	48.72	39	0.0370674	0.0239439	P17858	ATP-dependent 6-phosphofructokinase, liver type	PFKL
22.3469	21.5394	21.6264	24.1208	23.8741	24.1734	-2.21851	0.214863	7	7	25.5	36.091	0	37.29	26	0.00123044	0.00495082	Q15717	ELAV-like protein 1	ELAVL1
23.3512	22.7162	23.0362	25.2573	25.1229	25.3577	-2.21141	0.215923	18	15	47	46.871	0	42.103	53	0.000348412	0.00624561	P38919	Eukaryotic initiation factor 4A-III;Eukaryotic initiation factor 4A-III, N-terminally processed	EIF4A3
25.1061	24.3114	24.8104	26.3872	27.3287	27.1121	-2.20003	0.217633	41	41	45.1	134.46	0	151.53	185	0.0039021	0.00973109	Q9P2J5	Leucine--tRNA ligase, cytoplasmic	LARS
23.4122	23.0759	22.5563	25.0041	24.7991	25.8013	-2.18666	0.219659	13	13	38.3	49.541	0	33.518	35	0.00516922	0.0112558	P49411	Elongation factor Tu, mitochondrial	TUFM
25.2281	22.781	22.3016	25.4763	25.7795	25.6118	-2.18565	0.219814	26	26	48.6	69.842	0	89.276	107	0.0743091	0.0447645	P12956	X-ray repair cross-complementing protein 6	XRCC6
22.0686	21.5933	22.0035	24.2974	23.74	24.1656	-2.17919	0.2208	16	12	33.2	65.309	0	51.187	31	0.000631172	0.004	Q07866	Kinesin light chain 1	KLC1
24.0669	22.9415	23.0221	25.5411	25.726	25.2914	-2.17598	0.221292	12	12	34.7	45.531	0	32.389	54	0.00476972	0.0114783	Q15008	26S proteasome non-ATPase regulatory subunit 6	PSMD6
24.6211	22.5512	23.8249	24.8636	26.4732	26.1797	-2.17308	0.221737	27	27	42.9	101.11	0	86.179	74	0.0495044	0.0307167	P56192	Methionine--tRNA ligase, cytoplasmic	MARS
24.1409	22.1625	22.2738	25.586	24.4265	25.0714	-2.16886	0.222387	5	5	53.2	13.916	0	17.878	21	0.04013	0.0261782	P62318	Small nuclear ribonucleoprotein Sm D3	SNRPD3
24.3226	22.9879	23.1342	25.4861	26.1282	25.3336	-2.1677	0.222565	12	12	46.3	37.025	0	42.995	52	0.0112968	0.0122817	P51665	26S proteasome non-ATPase regulatory subunit 7	PSMD7
22.7166	21.6114	21.385	24.2527	24.0309	23.8977	-2.15611	0.22436	5	5	22.8	43.062	0	19.704	18	0.00706539	0.0115646	Q12905	Interleukin enhancer-binding factor 2	ILF2
23.6563	22.6868	22.6209	25.2093	24.7077	25.5039	-2.15233	0.224949	11	11	33.6	39.591	0	26.689	31	0.00616204	0.0112975	P50213	Isocitrate dehydrogenase [NAD] subunit alpha, mitochondrial	IDH3A
24.5133	22.8542	23.0535	25.3229	26.0266	25.5171	-2.14852	0.225543	7	7	59.2	14.839	0	23.973	37	0.0188953	0.015547	P62244	40S ribosomal protein S15a	RPS15A
25.6017	24.2562	24.4721	27.1725	26.5301	27.0352	-2.1359	0.227525	21	21	63.3	49.203	0	72.519	127	0.00975702	0.0116647	P17980	26S protease regulatory subunit 6A	PSMC3
23.0244	21.5974	21.6992	24.482	23.895	24.3182	-2.12473	0.229294	18	18	17.8	138.83	0	55.576	55	0.0124449	0.0125027	O60841	Eukaryotic translation initiation factor 5B	EIF5B
23.9802	22.7934	22.8374	25.7999	24.7869	25.3801	-2.11862	0.230267	5	5	29.4	13.373	0	12.973	25	0.0121623	0.0123526	P60866	40S ribosomal protein S20	RPS20
24.0044	23.3966	23.3388	25.8265	25.4695	25.7727	-2.10964	0.231705	21	21	46.7	56.578	0	71.335	80	0.000925927	0.00315044	Q9Y6G9	Cytoplasmic dynein 1 light intermediate chain 1	DYNC1LI1
23.1207	22.0243	22.8053	23.4504	25.717	25.0894	-2.10218	0.232905	39	39	25.3	242.98	0	104.94	86	0.0487018	0.0305989	P27708	CAD protein;Glutamine-dependent carbamoyl-phosphate synthase;Aspartate carbamoyltransferase;Dihydroorotase	CAD
23.956	24.2577	24.5259	26.7115	25.684	26.6451	-2.10033	0.233205	4	4	40.8	11.471	0	15.119	27	0.00477913	0.0114331	Q99584	Protein S100-A13	S100A13
25.8329	24.7964	25.0393	27.0198	27.3839	27.5403	-2.0918	0.234587	35	35	73.1	57.136	0	100.3	162	0.00389405	0.00977215	P14868	Aspartate--tRNA ligase, cytoplasmic	DARS
25.0818	23.7708	23.9179	26.2457	26.4472	26.3292	-2.08385	0.235884	13	13	45.1	31.324	0	37.963	74	0.00761769	0.0111111	P15880	40S ribosomal protein S2	RPS2
22.4345	21.8205	21.744	24.4418	23.643	24.1642	-2.08335	0.235967	8	8	30.7	38.792	0	19.273	23	0.00288243	0.0107783	O43681	ATPase ASNA1	ASNA1
24.2226	23.6407	23.4598	26.03	25.4537	26.0624	-2.07435	0.237442	26	26	33.6	111.33	0	106.34	91	0.00239397	0.00853476	Q9Y4L1	Hypoxia up-regulated protein 1	HYOU1
25.8781	24.2994	24.6209	27.2603	27.0113	26.7212	-2.06476	0.239026	35	35	51.4	100.2	0	140.14	141	0.0151163	0.0140767	Q13200	26S proteasome non-ATPase regulatory subunit 2	PSMD2
22.5237	22.9874	22.4472	24.2344	25.2159	24.6718	-2.05456	0.240722	14	13	30.9	64.953	0	51.506	57	0.00339914	0.0102478	Q9UNF1	Melanoma-associated antigen D2	MAGED2
26.5729	25.7456	25.923	28.2491	27.6604	28.4331	-2.03369	0.244229	17	17	64	38.438	0	69.854	98	0.00404781	0.010639	Q9Y3F4	Serine-threonine kinase receptor-associated protein	STRAP
23.3419	22.742	22.4547	25.0232	24.1189	25.4826	-2.02871	0.245073	10	10	36.9	34.352	0	26.191	30	0.013248	0.0128817	Q12904	Aminoacyl tRNA synthase complex-interacting multifunctional protein 1;Endothelial monocyte-activating polypeptide 2	AIMP1
23.0091	22.7048	22.7169	24.4019	25.4729	24.5968	-2.0136	0.247654	6	6	35.8	17.222	0	14.191	21	0.00425265	0.0104228	P62277	40S ribosomal protein S13	RPS13
22.1647	21.2731	21.4936	23.5693	23.6871	23.7064	-2.01049	0.248188	7	7	24.8	40.542	0	22.398	23	0.00177434	0.00765	Q9Y295	Developmentally-regulated GTP-binding protein 1	DRG1
25.5416	24.4547	24.5561	27.3134	26.187	26.9997	-1.98256	0.253041	22	22	67.3	43.786	0	71.863	104	0.0147436	0.013866	Q9UQ80	Proliferation-associated protein 2G4	PA2G4
24.5676	24.319	24.1196	26.7712	25.7214	26.407	-1.96446	0.256234	8	8	51.2	18.697	0	45.2	42	0.00417222	0.0105082	Q15185	Prostaglandin E synthase 3	PTGES3
21.4811	21.4435	21.9342	23.7176	23.1953	23.8367	-1.9636	0.256388	7	6	24.9	52.592	0	25.664	22	0.00146994	0.00785714	Q9P0V9	Septin-10	2010-09-01
24.1024	23.2209	23.3462	25.4412	25.0744	26.0437	-1.96326	0.256448	5	5	14.2	61.247	0	25.552	42	0.00761701	0.0111475	O14773	Tripeptidyl-peptidase 1	TPP1
22.6391	23.2651	23.3035	25.3455	24.3535	25.3848	-1.95868	0.257264	9	9	51.9	22.237	0	32.487	34	0.00808243	0.0111873	O43399	Tumor protein D54	TPD52L2
26.669	25.9789	26.354	28.0543	28.2663	28.5258	-1.94816	0.259146	48	48	69.1	101.56	0	193.74	268	0.00128477	0.004832	P11586	C-1-tetrahydrofolate synthase, cytoplasmic;Methylenetetrahydrofolate dehydrogenase;Methenyltetrahydrofolate cyclohydrolase;Formyltetrahydrofolate synthetase;C-1-tetrahydrofolate synthase, cytoplasmic, N-terminally processed	MTHFD1
24.5891	23.2928	23.937	25.9457	25.4621	26.2097	-1.93288	0.261905	20	20	58.1	44.172	0	56.385	76	0.011174	0.0120565	P62333	26S protease regulatory subunit 10B	PSMC6
25.8949	24.7837	25.0416	26.9116	27.3544	27.2289	-1.92488	0.263362	21	21	81.1	26.688	0	67.917	120	0.00593862	0.0115458	P23396	40S ribosomal protein S3	RPS3
26.1401	24.7633	24.9617	26.7685	27.5873	27.2484	-1.91302	0.265537	59	58	51.2	170.59	0	203.23	214	0.017597	0.014902	P07814	Bifunctional glutamate/proline--tRNA ligase;Glutamate--tRNA ligase;Proline--tRNA ligase	EPRS
24.5244	24.2843	24.197	26.4714	25.7915	26.4743	-1.91047	0.266005	19	17	53.5	62.293	0	85.737	68	0.00151247	0.00753425	Q16555	Dihydropyrimidinase-related protein 2	DPYSL2
25.5812	24.7004	24.4005	26.5214	27.2512	26.6355	-1.90864	0.266344	18	18	58.9	29.597	0	93.607	104	0.0105155	0.012371	P62701	40S ribosomal protein S4, X isoform	RPS4X
24.3148	24.2947	24.1996	26.3046	25.8941	26.3068	-1.89882	0.268163	22	20	44.9	63.704	0	58.818	96	0.000179448	0.00594872	O00425	Insulin-like growth factor 2 mRNA-binding protein 3	IGF2BP3
22.285	21.2723	21.5406	23.4672	23.0726	24.252	-1.89798	0.268319	16	16	30.8	74.605	0	89.38	43	0.0145759	0.0139378	O76094	Signal recognition particle subunit SRP72	SRP72
22.1541	24.2408	24.2389	25.5684	25.2752	25.4575	-1.88911	0.269973	3	3	13	18.848	0	21.947	29	0.0542719	0.0329779	P14209	CD99 antigen	CD99
24.0939	22.6218	22.9016	25.3977	24.3727	25.5001	-1.88439	0.270858	11	11	54.6	37.154	0	33.244	49	0.0309609	0.0210358	O43684	Mitotic checkpoint protein BUB3	BUB3
25.0424	24.3536	24.5842	26.7758	26.1155	26.7247	-1.8786	0.271948	23	23	53.6	51.156	0	81.708	88	0.00304802	0.0102723	Q9Y230	RuvB-like 2	RUVBL2
21.9801	22.1653	22.3282	23.6795	24.1391	24.2814	-1.87549	0.272534	14	14	36.7	50.704	0	34.932	37	0.000831595	0.00335849	P41240	Tyrosine-protein kinase CSK	CSK
26.4193	26.0621	26.2662	27.9182	28.0961	28.3494	-1.87202	0.273191	23	23	52.9	56.65	0	99.545	136	0.000323009	0.00659259	O43175	D-3-phosphoglycerate dehydrogenase	PHGDH
22.8111	22.8982	23.1437	24.6534	25.039	24.7547	-1.86469	0.274582	31	11	55.7	73.243	0	111.12	54	0.000256252	0.00757447	O00571	ATP-dependent RNA helicase DDX3X	DDX3X
26.6695	26.032	26.2871	28.1077	28.0841	28.3639	-1.85573	0.276292	31	31	70.3	64.615	0	126.21	209	0.000837627	0.0033271	P31939	Bifunctional purine biosynthesis protein PURH;Phosphoribosylaminoimidazolecarboxamide formyltransferase;IMP cyclohydrolase	ATIC
23.4619	22.7019	22.9408	24.6669	24.9799	25.0049	-1.84905	0.277575	16	16	39.9	52.904	0	65.518	41	0.00176476	0.00769811	O00232	26S proteasome non-ATPase regulatory subunit 12	PSMD12
25.0805	23.5854	23.7665	25.8723	25.9157	26.1716	-1.84239	0.278859	20	20	50.9	47.463	0	88.373	75	0.0185165	0.0150583	O00231	26S proteasome non-ATPase regulatory subunit 11	PSMD11
20.1726	21.6946	21.1228	23.3526	21.8964	23.1982	-1.81908	0.283402	10	8	64.2	18.762	0	21.075	35	0.0468766	0.0302977	O60493	Sorting nexin-3	SNX3
24.3161	23.6484	23.6399	25.1725	26.3123	25.566	-1.81545	0.284115	12	12	54.9	22.876	0	31.898	47	0.0107252	0.0121943	P46782	40S ribosomal protein S5;40S ribosomal protein S5, N-terminally processed	RPS5
24.4689	24.3797	24.3341	26.096	26.2815	26.2257	-1.80687	0.285811	25	25	37.5	107.77	0	87.672	83	1.17265e-05	0	P22102	Trifunctional purine biosynthetic protein adenosine-3;Phosphoribosylamine--glycine ligase;Phosphoribosylformylglycinamidine cyclo-ligase;Phosphoribosylglycinamide formyltransferase	GART
22.3324	22.8469	22.9315	24.0522	24.6884	24.7788	-1.80283	0.286611	10	9	43.2	33.304	0	24.491	39	0.00365194	0.00998276	Q00535	Cyclin-dependent-like kinase 5	CDK5
24.6158	25.338	24.9601	26.7434	26.8713	26.7032	-1.8013	0.286915	13	9	56.2	38.58	0	32.145	40	0.00110264	0.00499174	Q15366	Poly(rC)-binding protein 2	PCBP2
23.5735	22.8838	23.6887	24.6358	25.5908	25.2556	-1.77876	0.291435	18	18	38.2	67.314	0	62.335	67	0.00910364	0.0115706	P61221	ATP-binding cassette sub-family E member 1	ABCE1
24.9378	24.1975	24.3481	25.8037	26.1713	26.8283	-1.77335	0.292529	19	19	42.7	59.256	0	42.829	58	0.00913587	0.0115352	P11413	Glucose-6-phosphate 1-dehydrogenase	G6PD
25.9264	23.798	24.1107	26.485	26.3659	26.2948	-1.77019	0.293171	50	50	34.7	166.57	0	126.9	140	0.0564779	0.0345018	Q14152	Eukaryotic translation initiation factor 3 subunit A	EIF3A
24.5475	23.8912	24.0734	26.0941	26.1549	25.5483	-1.76171	0.294898	10	10	51.3	34.482	0	40.856	60	0.00303716	0.0103697	O14579	Coatomer subunit epsilon	COPE
24.2017	22.6089	23.0849	24.7764	25.2814	25.1029	-1.75504	0.296265	12	12	39.4	42.945	0	38.575	47	0.0238415	0.0166547	Q9UNM6	26S proteasome non-ATPase regulatory subunit 13	PSMD13
24.7952	23.2326	23.2588	25.7765	25.2002	25.548	-1.74602	0.298123	21	21	34.6	92.48	0	83.547	84	0.032429	0.0216939	P55884	Eukaryotic translation initiation factor 3 subunit B	EIF3B
26.427	25.7922	25.6929	27.613	27.6962	27.8301	-1.74243	0.298867	39	39	55.3	102	0	157.76	195	0.00186606	0.0087619	Q7KZF4	Staphylococcal nuclease domain-containing protein 1	SND1
22.3852	23.1982	23.7515	24.7033	24.8717	24.9756	-1.73855	0.29967	18	18	29.8	70.973	0	47.011	51	0.0126805	0.0126162	Q14258	E3 ubiquitin/ISG15 ligase TRIM25	TRIM25
26.3871	25.7744	25.1078	27.8557	27.0517	27.563	-1.73365	0.30069	25	25	54.9	50.976	0	124.81	142	0.0166791	0.0147692	P61978	Heterogeneous nuclear ribonucleoprotein K	HNRNPK
24.9932	23.3213	22.9432	25.8549	25.2894	25.3137	-1.73341	0.30074	19	19	27.9	105.34	0	72.923	60	0.0575193	0.0347631	Q99613;B5ME19	Eukaryotic translation initiation factor 3 subunit C;Eukaryotic translation initiation factor 3 subunit C-like protein	EIF3C;EIF3CL
22.7546	24.3473	24.5136	25.4379	25.8399	25.4585	-1.70694	0.30631	16	10	65.9	23.593	0	53.577	67	0.0413521	0.0268527	P20340	Ras-related protein Rab-6A	RAB6A
22.5638	22.1655	22.4217	24.2258	23.7955	24.2426	-1.70431	0.306867	12	12	32.9	54.099	0	41.79	55	0.000804771	0.00342308	O43237	Cytoplasmic dynein 1 light intermediate chain 2	DYNC1LI2
24.6219	25.2072	24.4554	26.5698	26.1643	26.6207	-1.69011	0.309904	22	14	42.1	70.782	0	37.937	53	0.00331577	0.0105753	Q13310	Polyadenylate-binding protein 4	PABPC4
26.1954	24.5572	25.0543	26.418	27.3639	27.087	-1.68735	0.310497	41	41	39.9	140.47	0	128.35	187	0.0394989	0.0257381	P26640	Valine--tRNA ligase	VARS
22.4197	21.8979	22.0865	23.7925	23.772	23.8304	-1.66364	0.315642	21	21	30.5	88.884	0	47.525	36	0.000411288	0.00515942	O75534	Cold shock domain-containing protein E1	CSDE1
23.267	23.8152	24.1196	25.1764	25.98	25.026	-1.66022	0.316391	22	22	28.1	115.66	0	51.504	61	0.0127692	0.0125822	Q8IZA0	Dyslexia-associated protein KIAA0319-like protein	KIAA0319L
24.7995	23.3318	23.4279	25.4597	25.6521	25.366	-1.63953	0.320961	24	24	49.4	60.977	0	88.23	94	0.0271386	0.0188646	O43242	26S proteasome non-ATPase regulatory subunit 3	PSMD3
27.6238	27.2485	27.2718	28.6732	29.1442	29.2449	-1.63939	0.320993	30	5	72.5	49.67	0	52.658	80	0.00155999	0.00748299	P07437	Tubulin beta chain	TUBB
25.5484	23.6414	24.0931	26.0809	26.1392	25.9779	-1.63838	0.321217	13	13	38.6	51.109	0	59.009	60	0.0469609	0.0301825	P41091;Q2VIR3	Eukaryotic translation initiation factor 2 subunit 3;Putative eukaryotic translation initiation factor 2 subunit 3-like protein	EIF2S3;EIF2S3L
24.1301	24.1283	24.1227	25.8131	25.3282	26.102	-1.6207	0.325178	18	17	39.5	71.456	0	66.873	75	0.00199367	0.00855814	Q13409	Cytoplasmic dynein 1 intermediate chain 2	DYNC1I2
25.375	24.2892	25.0636	26.8495	26.0581	26.674	-1.61789	0.325811	18	18	51.1	50.227	0	66.949	80	0.0158347	0.0146801	Q9Y265	RuvB-like 1	RUVBL1
24.07	22.9923	23.2386	24.6587	25.349	25.1247	-1.61053	0.327479	18	16	40.6	66.69	0	60.222	59	0.0137867	0.0139416	P17812	CTP synthase 1	CTPS1
25.1966	23.7512	24.1433	25.5316	26.6418	25.7426	-1.60832	0.327981	18	18	58.8	22.591	0	35.795	67	0.0429788	0.0273733	P46781	40S ribosomal protein S9	RPS9
24.5258	23.1793	23.4742	25.0162	25.3309	25.5428	-1.57021	0.336759	16	16	32.2	76.715	0	45.874	45	0.0227842	0.0163175	P49915	GMP synthase [glutamine-hydrolyzing]	GMPS
26.4632	26.0205	26.0514	28.0755	27.1069	28.0248	-1.55733	0.339778	21	21	68.1	41.487	0	86.611	153	0.0107714	0.0121595	Q15019	Septin-2	2002-09-01
24.1575	22.8311	22.5936	24.7355	24.8582	24.6488	-1.55344	0.340697	12	12	33.5	52.22	0	32.241	47	0.0339191	0.0226557	P60228	Eukaryotic translation initiation factor 3 subunit E	EIF3E
23.3802	23.5571	22.6787	24.4727	25.0184	24.7548	-1.54328	0.343104	26	26	20.6	175.49	0	60.156	60	0.00769846	0.0110032	Q04637	Eukaryotic translation initiation factor 4 gamma 1	EIF4G1
23.7435	22.6741	22.5879	24.6648	24.3201	24.6268	-1.53545	0.344971	12	11	40.9	38.044	0	32.723	40	0.0166218	0.014806	P25685	DnaJ homolog subfamily B member 1	DNAJB1
25.3361	24.1585	23.9114	26.2758	25.4575	26.2425	-1.52329	0.347893	15	15	43.2	44.552	0	52.939	68	0.0415189	0.0269902	P07339	Cathepsin D;Cathepsin D light chain;Cathepsin D heavy chain	CTSD
23.9818	22.4865	22.4144	24.0879	24.2633	25.0895	-1.51934	0.348846	13	13	25.4	76.074	0	28.507	37	0.0636326	0.0397951	P16278	Beta-galactosidase	GLB1
24.5801	24.5815	24.6962	26.1051	26.2685	26.0354	-1.51706	0.349397	30	30	43.4	106.81	0	94.021	117	4.35137e-05	0.00826667	P49588	Alanine--tRNA ligase, cytoplasmic	AARS
22.0431	22.1473	22.0185	24.0283	22.6078	24.1033	-1.51013	0.351079	5	5	36.5	20.63	0	67.813	22	0.0364291	0.0239032	Q13442	28 kDa heat- and acid-stable phosphoprotein	PDAP1
23.191	22.4463	22.3773	24.1954	23.9215	24.4226	-1.50826	0.351534	8	8	31.5	40.545	0	33.047	30	0.00717859	0.0114865	P55263	Adenosine kinase	ADK
25.9218	24.7422	24.9996	26.6168	26.5922	26.9528	-1.49942	0.353696	9	9	31.6	41.796	0	35.108	64	0.0163697	0.01488	O00154	Cytosolic acyl coenzyme A thioester hydrolase	ACOT7
23.0032	22.6981	22.9524	24.5274	24.4275	24.1788	-1.4933	0.3552	16	16	22.3	92.888	0	52.623	41	0.00043953	0.00481081	Q14566	DNA replication licensing factor MCM6	MCM6
26.4424	26.3507	25.0394	27.9605	26.738	27.583	-1.48303	0.357737	12	12	45.9	32.575	0	63.042	112	0.0627301	0.039119	P06748	Nucleophosmin	NPM1
22.6133	22.961	22.1371	23.9389	24.7779	23.4041	-1.46979	0.361036	8	8	15.4	80.699	0	19.837	24	0.034311	0.0230719	P48147	Prolyl endopeptidase	PREP
22.8613	23.5522	23.7847	24.7778	24.9306	24.8772	-1.46246	0.362875	26	26	12.6	274.37	0	72.53	68	0.00648529	0.0109826	P11717	Cation-independent mannose-6-phosphate receptor	IGF2R
24.8264	26.1329	26.4612	27.2255	27.5457	27.0105	-1.45375	0.36507	15	15	21.5	77.737	0	54.547	120	0.049816	0.0310131	Q9Y653	G-protein coupled receptor 56;GPR56 N-terminal fragment;GPR56 C-terminal fragment	GPR56
21.3555	22.0821	22.7467	23.3913	23.9475	23.2052	-1.45326	0.365196	22	22	49	70.414	0	75.502	49	0.0340937	0.0226091	Q9BXF6	Rab11 family-interacting protein 5	RAB11FIP5
25.2705	23.7107	24.4782	26.1239	25.6336	26.0284	-1.44215	0.368018	15	15	45.1	34.362	0	47.638	98	0.0384643	0.0252191	P46777	60S ribosomal protein L5	RPL5
27.3841	27.0392	26.7793	28.4082	28.3026	28.753	-1.42039	0.37361	16	16	65.3	34.14	0	46.225	95	0.00305198	0.0102243	Q99988	Growth/differentiation factor 15	GDF15
22.9819	22.3196	24.1902	24.4634	24.2513	25.0247	-1.41592	0.374772	8	8	39	30.84	0	34.818	45	0.0757616	0.0450644	Q13151	Heterogeneous nuclear ribonucleoprotein A0	HNRNPA0
22.0023	21.9971	21.7796	22.7053	24.1253	23.0743	-1.37533	0.385464	11	11	24	65.076	0	29.605	29	0.0333409	0.0221909	Q9NRW7	Vacuolar protein sorting-associated protein 45	VPS45
25.8359	26.5408	27.0693	27.7264	28.1467	27.5992	-1.34209	0.394448	23	23	25.3	116.61	0	102.09	133	0.0270528	0.0189059	P26006	Integrin alpha-3;Integrin alpha-3 heavy chain;Integrin alpha-3 light chain	ITGA3
31.5707	30.825	30.4848	32.6645	31.7196	32.5064	-1.33669	0.395929	28	27	84.2	36.053	0	195.18	573	0.0368942	0.0238551	P04406	Glyceraldehyde-3-phosphate dehydrogenase	GAPDH
25.1823	23.6808	23.6006	25.0725	25.867	25.4846	-1.32014	0.400496	31	30	53	87.798	0	79.845	83	0.0790407	0.0474295	P47897	Glutamine--tRNA ligase	QARS
24.2454	23.2038	23.0572	24.5308	24.8091	25.0991	-1.31087	0.403078	14	14	36.2	58.777	0	46.152	53	0.0326035	0.0216485	P49591	Serine--tRNA ligase, cytoplasmic	SARS
24.8823	24.9466	25.1751	25.8942	26.6664	26.3676	-1.30808	0.403859	23	23	29.5	103.13	0	107.52	95	0.00565023	0.0112985	Q9BZQ8	Protein Niban	FAM129A
23.4173	23.0939	23.355	24.8519	24.0499	24.8456	-1.29371	0.407899	5	5	56.7	14.478	0	21.047	30	0.0103869	0.0125529	P61970	Nuclear transport factor 2	NUTF2
23.2	24.0607	24.0419	24.8242	25.4834	24.866	-1.29031	0.408863	16	16	30.8	88.053	0	47.693	48	0.0220479	0.0162949	P18084	Integrin beta-5	ITGB5
27.2936	26.3395	26.4079	27.3534	28.5232	27.971	-1.26886	0.414987	80	80	44.9	273.42	0	261.37	293	0.0499023	0.0309552	P49327	Fatty acid synthase;[Acyl-carrier-protein] S-acetyltransferase;[Acyl-carrier-protein] S-malonyltransferase;3-oxoacyl-[acyl-carrier-protein] synthase;3-oxoacyl-[acyl-carrier-protein] reductase;3-hydroxyacyl-[acyl-carrier-protein] dehydratase;Enoyl-[acyl-carrier-protein] reductase;Oleoyl-[acyl-carrier-protein] hydrolase	FASN
23.0083	22.2946	21.6423	24.0855	22.8272	23.8038	-1.25708	0.41839	6	5	18.8	46.437	0	17.78	17	0.0837244	0.0495669	O14979	Heterogeneous nuclear ribonucleoprotein D-like	HNRNPDL
25.0987	25.7311	25.1823	27.1093	25.9352	26.7239	-1.25206	0.419848	12	12	63.2	19.794	0	69.191	80	0.0347629	0.0231184	P19105;O14950;P24844	Myosin regulatory light chain 12A;Myosin regulatory light chain 12B;Myosin regulatory light polypeptide 9	MYL12A;MYL12B;MYL9
25.3732	24.2942	24.1972	25.874	25.7536	25.988	-1.25036	0.420344	13	13	44.1	36.112	0	39.652	45	0.0309172	0.0210802	P05198	Eukaryotic translation initiation factor 2 subunit 1	EIF2S1
23.7661	23.6878	24.9024	25.509	24.8287	25.7441	-1.24184	0.422833	15	15	61.4	31.121	0	46.544	38	0.0604899	0.0377143	O94760	N(G),N(G)-dimethylarginine dimethylaminohydrolase 1	DDAH1
27.7073	27.5699	27.0984	29.0361	28.4699	28.5803	-1.23691	0.424281	37	19	62.9	70.051	0	146.64	148	0.00811312	0.0111167	P0DMV9;P0DMV8	Heat shock 70 kDa protein 1B;Heat shock 70 kDa protein 1A	HSPA1B;HSPA1A
24.1721	23.3856	23.4414	24.8773	24.6834	25.142	-1.23453	0.424981	12	12	27.5	53.801	0	32.331	44	0.0125017	0.0124348	P49189	4-trimethylaminobutyraldehyde dehydrogenase	ALDH9A1
25.2981	25.2554	25.0666	26.7272	25.9446	26.6492	-1.23364	0.425243	9	9	32	41.331	0	43.4	57	0.00886636	0.0112246	P50502;Q8IZP2;Q8NFI4	Hsc70-interacting protein;Putative protein FAM10A4;Putative protein FAM10A5	ST13;ST13P4;ST13P5
29.4677	28.9386	28.6836	30.2375	30.4983	30.02	-1.22195	0.428704	26	15	75.1	50.14	0	96.539	213	0.0104975	0.0124431	P68104;Q5VTE0	Elongation factor 1-alpha 1;Putative elongation factor 1-alpha-like 3	EEF1A1;EEF1A1P5
29.8	30.0217	29.6793	31.4118	30.5755	31.136	-1.20742	0.433044	40	27	63.5	70.897	0	167.52	364	0.0104579	0.0125161	P11142	Heat shock cognate 71 kDa protein	HSPA8
27.2417	28.2166	28.5097	28.9585	29.7269	28.8514	-1.18957	0.438433	29	29	37.8	88.414	0	106.17	232	0.0653919	0.0406901	P05556	Integrin beta-1	ITGB1
23.8502	23.3806	23.8394	24.5913	25.4735	24.5571	-1.18384	0.440177	14	14	52.6	38.281	0	51.027	53	0.0247249	0.017625	Q14376	UDP-glucose 4-epimerase	GALE
25.7767	25.0099	25.1943	26.7165	26.2745	26.4618	-1.15729	0.448354	30	30	58.5	59.143	0	86.02	126	0.011873	0.0124211	P54577	Tyrosine--tRNA ligase, cytoplasmic;Tyrosine--tRNA ligase, cytoplasmic, N-terminally processed	YARS
22.846	23.3462	24.3291	24.2364	25.0952	24.6425	-1.15096	0.450325	8	8	33.4	32.541	0	17.493	27	0.083307	0.0495788	Q9C004	Protein sprouty homolog 4	SPRY4
23.157	23.3609	23.3533	24.1394	24.6668	24.4879	-1.14097	0.453455	28	28	29.7	117.97	0	57.167	53	0.0024884	0.0084	A0AVT1	Ubiquitin-like modifier-activating enzyme 6	UBA6
23.677	24.2559	24.2549	25.3025	24.9445	25.3421	-1.13373	0.455735	15	15	61.7	34.856	0	54.944	47	0.00794666	0.0108626	Q9UNE7	E3 ubiquitin-protein ligase CHIP	STUB1
23.1268	21.5869	22.0248	23.221	23.5035	23.4104	-1.13212	0.456245	7	7	14.6	69.917	0	19.011	21	0.0718584	0.0441103	Q9NQW7	Xaa-Pro aminopeptidase 1	XPNPEP1
24.7721	24.0113	24.0658	25.6538	25.2102	25.3632	-1.126	0.458185	14	14	53.5	38.714	0	63.619	56	0.0153648	0.0142755	P04083	Annexin A1	ANXA1
24.2702	25.265	25.5575	25.7065	26.5635	26.177	-1.11807	0.460711	27	27	43.9	83.381	0	87.143	104	0.0726454	0.0443299	Q9UPT5	Exocyst complex component 7	EXOC7
22.7606	22.4717	22.2732	23.858	22.8729	24.1195	-1.11496	0.461705	8	8	37.6	34.596	0	25.918	24	0.0512443	0.0316208	Q96GK7;Q6P2I3	Fumarylacetoacetate hydrolase domain-containing protein 2A;Fumarylacetoacetate hydrolase domain-containing protein 2B	FAHD2A;FAHD2B
24.2709	23.6733	23.385	24.9012	24.7815	24.9851	-1.1129	0.462365	7	7	70.5	14.515	0	39.592	45	0.0141418	0.0137592	P25398	40S ribosomal protein S12	RPS12
29.7044	28.762	28.9777	30.1528	30.3843	30.2293	-1.10744	0.464118	62	61	67	95.337	0	259.67	523	0.0194649	0.0153986	P13639	Elongation factor 2	EEF2
22.8195	22.1466	22.4125	23.6401	23.4499	23.6009	-1.10412	0.465186	7	7	24.9	38.045	0	14.734	22	0.00565308	0.0112565	Q11206	CMP-N-acetylneuraminate-beta-galactosamide-alpha-2,3-sialyltransferase 4	ST3GAL4
24.9048	25.8829	26.3235	26.9417	26.6009	26.8704	-1.10062	0.466316	13	13	22.9	91.868	0	73.536	96	0.0634127	0.0398655	P48960	CD97 antigen;CD97 antigen subunit alpha;CD97 antigen subunit beta	CD97
26.2316	25.3426	25.3079	26.7441	26.7012	26.7197	-1.09431	0.468359	21	21	60.5	55.52	0	98.836	134	0.0224137	0.0164668	P43490	Nicotinamide phosphoribosyltransferase	NAMPT
26.5955	27.837	27.4811	28.2915	28.6965	28.2062	-1.09355	0.468607	21	21	45.5	57.825	0	90.734	134	0.0518297	0.0313875	P05362	Intercellular adhesion molecule 1	ICAM1
23.5401	23.0191	22.7507	23.8348	24.3624	24.3705	-1.08589	0.471103	10	10	15.7	102.49	0	35.305	38	0.0204364	0.0158019	P35606	Coatomer subunit beta	COPB2
21.9995	22.6373	23.1768	23.6251	23.4809	23.95	-1.08081	0.472764	14	14	31.8	67.942	0	34.832	39	0.0423361	0.0267287	Q6NYC8	Phostensin	PPP1R18
21.9614	22.454	23.2494	23.1269	23.9853	23.766	-1.07112	0.475949	13	13	16.1	131.45	0	40.217	39	0.0781934	0.0467811	P55011	Solute carrier family 12 member 2	SLC12A2
24.1471	22.7322	22.9613	24.3844	24.1684	24.481	-1.0644	0.478172	6	6	30.4	25.097	0	18.952	34	0.0763693	0.045223	P06730	Eukaryotic translation initiation factor 4E	EIF4E
23.4918	24.4059	23.7585	25.355	24.5137	24.9199	-1.04412	0.48494	13	13	43.9	45.745	0	62.397	71	0.0456245	0.0294379	O60884	DnaJ homolog subfamily A member 2	DNAJA2
25.1136	25.9031	26.1065	26.7695	26.6728	26.7384	-1.01917	0.493399	28	28	51.9	100.45	0	118.09	139	0.0285471	0.0196052	Q12959	Disks large homolog 1	DLG1
24.96	25.614	25.8377	26.5931	25.9687	26.8407	-0.996924	0.501067	9	8	52.3	21.834	0	33.269	53	0.0542745	0.0329174	Q9NUP9	Protein lin-7 homolog C	LIN7C
26.9041	25.944	26.0186	27.3061	27.2065	27.3224	-0.989405	0.503686	28	28	45.9	83.165	0	115.93	177	0.0333222	0.0220457	P41250	Glycine--tRNA ligase	GARS
21.9931	21.7681	22.6112	22.8132	23.1984	23.2799	-0.97309	0.509414	8	8	26.7	50.435	0	23.029	23	0.0284982	0.0196473	Q07960	Rho GTPase-activating protein 1	ARHGAP1
31.8186	30.9178	30.8197	32.1837	31.915	32.3572	-0.966603	0.51171	47	46	85.3	57.936	0	259.84	583	0.0478882	0.0305379	P14618	Pyruvate kinase PKM	PKM
23.2946	22.9294	23.1342	24.5568	23.5117	24.1457	-0.951998	0.516916	11	8	30.4	55.756	0	21.647	25	0.0416265	0.0269375	Q92599	Septin-8	2008-09-01
22.0462	21.8413	21.7476	22.9182	22.6181	22.9523	-0.951132	0.517227	9	9	17.9	79.443	0	26.27	28	0.00232331	0.008	Q8NBF2	NHL repeat-containing protein 2	NHLRC2
25.9269	25.9681	25.7306	26.4662	26.9102	27.0639	-0.938271	0.521858	20	20	79.8	41.268	0	87.255	101	0.00836093	0.0110125	P52788	Spermine synthase	SMS
24.5387	24.3298	24.6684	25.5023	25.0279	25.6445	-0.879292	0.543634	16	16	54.1	44.23	0	67.505	70	0.0140385	0.0138316	Q13561	Dynactin subunit 2	DCTN2
24.4389	23.6913	23.335	24.8039	24.5686	24.6747	-0.860669	0.550697	15	15	32.9	57.21	0	47.232	58	0.0606956	0.0376471	P48444	Coatomer subunit delta	ARCN1
24.0111	24.7398	24.3526	25.4848	24.6502	25.4897	-0.840375	0.558499	10	10	32.9	41.489	0	29.607	51	0.0739946	0.0446291	Q99961	Endophilin-A2	SH3GL1
28.4436	27.3163	27.6491	28.466	28.635	28.8075	-0.833146	0.561304	19	19	51.4	47.716	0	61.303	145	0.0751751	0.044747	P23526	Adenosylhomocysteinase	AHCY
22.829	22.0818	22.1494	22.7235	23.4259	23.2855	-0.791583	0.57771	17	14	23.7	101.27	0	45.138	34	0.0691816	0.0418429	Q9BXJ9	N-alpha-acetyltransferase 15, NatA auxiliary subunit	NAA15
25.3222	25.0895	24.9237	26.4296	25.5473	25.7262	-0.789232	0.578652	8	8	20.2	27.076	0	15.256	46	0.0544768	0.0330256	P09496	Clathrin light chain A	CLTA
25.0021	24.3783	24.2792	25.29	25.3986	25.3031	-0.777381	0.583425	36	36	43.3	109.68	0	142.41	114	0.027353	0.0187419	P33176	Kinesin-1 heavy chain	KIF5B
22.7141	22.7783	22.7601	23.5561	23.3083	23.6891	-0.767017	0.587631	6	6	54	12.732	0	23.653	20	0.00247743	0.00844444	P41567;O60739	Eukaryotic translation initiation factor 1;Eukaryotic translation initiation factor 1b	EIF1;EIF1B
24.358	23.5104	24.2389	24.7555	24.9617	24.6893	-0.766404	0.587881	33	33	33.4	141.69	0	106.44	92	0.0506659	0.0314786	Q14203	Dynactin subunit 1	DCTN1
26.3086	26.5517	26.1587	27.3289	26.6077	27.3471	-0.754869	0.5926	25	17	47.2	70.67	0	92.744	107	0.0485503	0.0306566	P11940;Q9H361	Polyadenylate-binding protein 1;Polyadenylate-binding protein 3	PABPC1;PABPC3
27.0819	27.7294	27.8952	28.2375	28.6207	28.1044	-0.752021	0.593771	48	48	47.2	116.04	0	154.06	298	0.0618726	0.0388327	P06756	Integrin alpha-V;Integrin alpha-V heavy chain;Integrin alpha-V light chain	ITGAV
24.4221	24.1819	24.5882	24.5611	25.5004	25.198	-0.689081	0.620249	13	13	44.4	53.165	0	52.734	48	0.0838565	0.0494851	P23381	Tryptophan--tRNA ligase, cytoplasmic;T1-TrpRS;T2-TrpRS	WARS
21.9567	22.2171	22.3929	23.0169	22.6208	22.9583	-0.676442	0.625707	10	10	29.6	64.505	0	29.855	26	0.0187139	0.0155845	P49023	Paxillin	PXN
24.4672	24.744	24.9891	25.3791	25.3924	25.3509	-0.640699	0.641402	19	18	42.4	61.116	0	46.342	61	0.0133098	0.0131796	Q9NZW5	MAGUK p55 subfamily member 6	MPP6
25.0752	24.917	24.4986	25.732	25.1991	25.416	-0.618762	0.65123	8	6	30.2	45.374	0	26.666	39	0.0555361	0.0335547	P55209	Nucleosome assembly protein 1-like 1	NAP1L1
23.0397	23.1049	23.1651	24.1177	23.279	23.623	-0.569956	0.673637	15	15	33.3	95.785	0	44.301	40	0.0814923	0.0484133	P45974	Ubiquitin carboxyl-terminal hydrolase 5	USP5
27.732	27.8446	28.2072	28.4363	28.5833	28.3362	-0.52401	0.695436	16	16	66.5	24.488	0	73.931	121	0.0308327	0.0211247	Q15907;P62491	Ras-related protein Rab-11B;Ras-related protein Rab-11A	RAB11B;RAB11A
23.4923	23.222	23.8892	23.8997	24.0958	24.156	-0.515984	0.699316	11	10	26.4	58.022	0	59.044	52	0.0687184	0.0417653	O95747	Serine/threonine-protein kinase OSR1	OXSR1
23.2352	23.3258	23.3856	23.9956	23.6821	23.6457	-0.458917	0.727532	3	3	51.2	10.116	0	10.778	27	0.0183849	0.0151317	Q9H3K6	BolA-like protein 2	BOLA2
23.7972	23.7694	23.8532	24.3189	23.8584	24.3576	-0.371707	0.772868	10	10	41.2	39.724	0	27.349	35	0.0837242	0.049649	P11766	Alcohol dehydrogenase class-3	ADH5
28.1965	28.241	28.0039	28.252	28.5187	28.5493	-0.292847	0.816289	109	88	55.3	226.53	0	323.31	570	0.0699157	0.0424181	P35579	Myosin-9	MYH9
21.3318	21.6491	21.5538	21.6916	21.7448	21.9412	-0.280987	0.823028	7	7	19.2	51.112	0	18.642	40	0.0806312	0.0481002	O43493	Trans-Golgi network integral membrane protein 2	TGOLN2
23.6316	23.217	23.2061	23.0157	22.6219	22.9529	0.488035	1.40253	5	5	37.4	20.505	0	19.964	35	0.0584277	0.0351023	Q9UBQ0	Vacuolar protein sorting-associated protein 29	VPS29
23.5274	23.9626	24.0573	23.0772	23.4442	23.5123	0.504551	1.41868	17	9	46.2	58.951	0	52.024	27	0.0758428	0.0449882	O43865	Putative adenosylhomocysteinase 2	AHCYL1
27.6918	28.0197	28.2372	27.305	27.446	27.6792	0.506164	1.42027	13	7	57.3	28.082	0	58.528	72	0.0581827	0.0350342	P31946	14-3-3 protein beta/alpha;14-3-3 protein beta/alpha, N-terminally processed	YWHAB
25.0676	25.0885	24.7256	24.6395	24.5383	24.1605	0.514469	1.42847	12	9	36.4	48.897	0	21.684	46	0.0515514	0.0314455	Q9UN37	Vacuolar protein sorting-associated protein 4A	VPS4A
26.1686	25.7657	25.6947	25.3387	25.2636	25.3763	0.550083	1.46417	33	26	46.8	98.063	0	167.93	114	0.0220231	0.0163326	P50570	Dynamin-2	DNM2
25.0701	25.0893	25.6337	24.4434	24.935	24.7109	0.567898	1.48236	9	6	72.2	20.511	0	30.55	34	0.0714752	0.0437513	P18085	ADP-ribosylation factor 4	ARF4
22.1333	22.722	22.9403	22.1449	22.0117	21.9034	0.578495	1.49329	14	14	6.5	319.37	0	24.481	19	0.0824359	0.0486246	P21359	Neurofibromin;Neurofibromin truncated	NF1
28.532	29.2003	29.029	28.1887	28.5204	28.2918	0.586762	1.50187	10	10	14.8	81.537	0	37.841	115	0.0581873	0.0349712	P16070	CD44 antigen	CD44
27.5113	27.4562	27.771	26.7534	27.262	26.9155	0.602506	1.51835	96	85	55	269.76	0	323.31	368	0.0279968	0.0191965	Q9Y490	Talin-1	TLN1
26.4994	25.8777	26.3205	25.5397	25.8649	25.4655	0.609175	1.52539	25	25	51.4	65.308	0	82.361	108	0.0515486	0.0315037	P30153	Serine/threonine-protein phosphatase 2A 65 kDa regulatory subunit A alpha isoform	PPP2R1A
27.4696	27.674	27.8823	27.2858	26.8387	26.9852	0.638772	1.557	16	11	70	28.302	0	77.982	92	0.0227865	0.0162805	P61981	14-3-3 protein gamma;14-3-3 protein gamma, N-terminally processed	YWHAG
26.0453	25.7976	25.5944	24.7928	25.4705	25.1972	0.658916	1.5789	10	7	59.3	23.482	0	76.388	74	0.0492762	0.0305414	P51148	Ras-related protein Rab-5C	RAB5C
25.7695	26.0873	26.2357	25.2483	25.1191	25.7305	0.664875	1.58543	12	9	65	32.949	0	53.312	62	0.0452944	0.0290192	P47755	F-actin-capping protein subunit alpha-2	CAPZA2
28.0163	27.9682	28.2609	27.5968	27.0907	27.55	0.669268	1.59027	11	7	91.4	15.054	0	61.54	55	0.0224608	0.0164292	P07737	Profilin-1	PFN1
23.096	22.8594	23.2152	22.3167	22.485	22.3525	0.672164	1.59346	6	6	32.2	30.608	0	17.924	20	0.00446552	0.0107097	Q9NQR4	Omega-amidase NIT2	NIT2
27.8252	28.2344	27.749	27.4415	27.2624	27.0223	0.694117	1.61789	17	17	36	54.389	0	58.809	139	0.0230383	0.0165237	P50995	Annexin A11	ANXA11
27.179	27.0356	27.271	26.4751	26.2807	26.641	0.696267	1.62031	10	10	46.6	23.207	0	29.528	54	0.00503361	0.0112996	P52565	Rho GDP-dissociation inhibitor 1	ARHGDIA
28.9945	29.2814	29.581	28.7402	28.5243	28.4638	0.709549	1.63529	22	19	77.6	29.174	0	120.84	184	0.0198628	0.0155829	P62258	14-3-3 protein epsilon	YWHAE
23.4859	23.1434	23.2001	22.864	22.2612	22.5558	0.716097	1.64273	7	7	50.9	18.658	0	26.721	27	0.0245728	0.0176644	P63208	S-phase kinase-associated protein 1	SKP1
25.3211	26.0023	25.6607	25.0656	24.6503	25.1157	0.717508	1.64434	10	10	34.2	25.104	0	23.312	50	0.0433001	0.0272678	O43633	Charged multivesicular body protein 2a	CHMP2A
24.5437	24.5624	24.4783	23.9901	23.2723	24.1461	0.72531	1.65326	18	18	24.1	93.23	0	62.962	63	0.0550181	0.033192	Q05682	Caldesmon	CALD1
23.6362	24.2629	24.5264	23.5423	23.5567	23.1485	0.726028	1.65408	7	7	42.5	24.701	0	23.911	24	0.0702036	0.0428492	Q9BUL8	Programmed cell death protein 10	PDCD10
27.6609	27.4521	27.5599	27.1591	26.2313	27.0658	0.738892	1.66889	22	21	48.2	51.901	0	138.04	156	0.0701191	0.0427826	Q01518	Adenylyl cyclase-associated protein 1	CAP1
25.5717	25.1653	25.2471	24.8737	24.2736	24.6048	0.744008	1.67482	13	13	60.9	32.66	0	34.769	57	0.025188	0.0175467	Q15181	Inorganic pyrophosphatase	PPA1
29.1112	29.1594	29.6006	28.511	28.5953	28.5288	0.745375	1.67641	21	17	74.7	27.745	0	173.22	152	0.00915255	0.0115	P63104	14-3-3 protein zeta/delta	YWHAZ
31.7658	31.9802	31.7126	31.007	31.0443	31.03	0.79244	1.732	33	33	79.6	38.604	0	188.09	331	0.000657064	0.00382796	P07355;A6NMY6	Annexin A2;Putative annexin A2-like protein	ANXA2;ANXA2P2
26.8924	26.4935	26.8993	25.7888	25.9862	26.0953	0.804963	1.7471	63	57	35.4	280.74	0	184.07	208	0.00755314	0.0111842	P21333	Filamin-A	FLNA
24.733	25.2235	25.1406	24.4059	23.7964	24.4689	0.808627	1.75154	11	11	64.1	25.206	0	46.21	61	0.0369598	0.0238072	P62993	Growth factor receptor-bound protein 2	GRB2
23.579	23.3352	23.3423	22.2824	22.7694	22.7122	0.830894	1.77879	11	5	34.5	50.582	0	22.301	34	0.00868305	0.0108765	P31150	Rab GDP dissociation inhibitor alpha	GDI1
27.0137	26.3971	26.3132	25.7362	25.6333	25.851	0.83449	1.78323	15	15	71.9	25.035	0	50.929	89	0.0220805	0.0162575	P30041	Peroxiredoxin-6	PRDX6
22.9413	22.2295	22.3225	21.8987	21.6064	21.4674	0.840261	1.79037	6	6	13.2	60.67	0	16.202	15	0.0308097	0.0211695	P10155	60 kDa SS-A/Ro ribonucleoprotein	TROVE2
22.9397	23.995	23.8108	22.8859	22.4211	22.9064	0.84407	1.79511	5	5	21.6	25.073	0	11.343	11	0.0800809	0.0476054	Q9Y3E7	Charged multivesicular body protein 3	CHMP3
28.2557	28.2407	27.4723	27.2518	27.1456	27.0312	0.846732	1.79842	4	4	35.1	11.203	0	12.675	53	0.033592	0.0221449	P60903	Protein S100-A10	S100A10
24.2386	24.5689	24.3469	23.0811	24.2051	23.3034	0.854951	1.8087	13	12	25.2	57.949	0	28.14	38	0.0748548	0.0446882	Q13425	Beta-2-syntrophin	SNTB2
24.1702	24.8697	24.8678	23.55	23.8645	23.9011	0.864014	1.82009	19	19	46.4	58.042	0	58.008	58	0.0286453	0.0195632	Q13177	Serine/threonine-protein kinase PAK 2;PAK-2p27;PAK-2p34	PAK2
24.166	23.7869	23.6249	23.23	22.7838	22.9622	0.867259	1.82419	7	7	56.5	17.861	0	24.92	20	0.0136341	0.0139787	P68036	Ubiquitin-conjugating enzyme E2 L3	UBE2L3
24.0223	23.6383	23.2369	23.0222	23.0783	22.1747	0.874155	1.83293	14	14	23.8	98.655	0	45.425	22	0.0774127	0.0464688	P42566	Epidermal growth factor receptor substrate 15	EPS15
24.6968	24.8705	24.9802	24.1507	23.7888	23.9602	0.882591	1.84368	15	14	16.5	112.13	0	48.959	56	0.00268987	0.00994872	O94804	Serine/threonine-protein kinase 10	STK10
23.4214	23.0111	22.8141	21.7959	22.3909	22.3772	0.894227	1.85861	4	4	21.6	34.234	0	12.938	20	0.0280615	0.0191552	P00387	NADH-cytochrome b5 reductase 3;NADH-cytochrome b5 reductase 3 membrane-bound form;NADH-cytochrome b5 reductase 3 soluble form	CYB5R3
26.048	26.066	26.0549	25.3624	25.3544	24.7499	0.900742	1.86703	14	14	33.4	52.739	0	79.482	64	0.011343	0.0122472	P20073	Annexin A7	ANXA7
22.212	21.976	22.3595	21.2071	21.167	21.4355	0.912656	1.88251	15	15	10.3	233.51	0	33.895	29	0.00282315	0.0102687	O15027	Protein transport protein Sec16A	SEC16A
27.6725	27.4457	27.864	26.7184	26.7098	26.8032	0.916946	1.88811	51	51	53.4	123.8	0	203.96	253	0.00181198	0.00832099	P18206	Vinculin	VCL
24.8023	25.3146	25.3928	24.1065	24.6906	23.8777	0.944962	1.92514	14	8	57.8	23.408	0	76.962	41	0.0361922	0.0239515	P11234	Ras-related protein Ral-B	RALB
29.2069	28.2732	28.1339	27.582	27.5362	27.6455	0.950137	1.93206	43	43	54.1	117.85	0	200.62	279	0.0484092	0.0307146	P22314	Ubiquitin-like modifier-activating enzyme 1	UBA1
25.0062	24.2454	24.0841	23.7127	22.9523	23.7971	0.957854	1.94242	5	5	52.5	13.757	0	25.488	21	0.0705429	0.0429619	O75348	V-type proton ATPase subunit G 1	ATP6V1G1
23.6486	23.978	23.5792	22.5367	23.0423	22.7505	0.958759	1.94364	7	4	53	11.309	0	30.548	23	0.00743026	0.0112583	Q15836	Vesicle-associated membrane protein 3	VAMP3
26.3527	26.9496	26.6806	25.5114	25.944	25.6492	0.959392	1.94449	18	18	70.5	33.232	0	78.756	101	0.0110752	0.0120907	P54920	Alpha-soluble NSF attachment protein	NAPA
23.474	22.4263	22.5864	21.9601	21.76	21.8791	0.9625	1.94868	6	6	24.4	38.324	0	19.108	14	0.0437579	0.0274538	Q00796	Sorbitol dehydrogenase	SORD
24.1807	23.5489	23.3037	22.7374	22.7327	22.6681	0.965009	1.95208	7	7	15.3	81.224	0	19.632	23	0.0211969	0.0159068	P13798	Acylamino-acid-releasing enzyme	APEH
24.4347	24.8884	25.2692	23.7368	23.7807	24.1666	0.96944	1.95808	11	10	23.9	54.283	0	85.531	55	0.0249503	0.0175857	Q9Y6W5	Wiskott-Aldrich syndrome protein family member 2	WASF2
22.3595	23.1796	23.678	21.8746	22.1853	22.2423	0.971636	1.96106	7	7	26.4	52.296	0	27.53	22	0.0725296	0.0444062	Q00013	55 kDa erythrocyte membrane protein	MPP1
24.5556	24.951	25.4933	23.784	23.9248	24.3531	0.979315	1.97153	15	15	38	54.234	0	40.495	50	0.0380615	0.025022	Q9BR76	Coronin-1B	CORO1B
23.6187	23.0001	22.8013	22.0055	22.5361	21.9017	0.992258	1.9893	7	7	23	43.941	0	20.576	16	0.0344919	0.0230246	P21283	V-type proton ATPase subunit C 1	ATP6V1C1
24.6962	25.0275	25.1674	23.9618	23.7391	24.1702	1.00665	2.00924	7	7	42.4	20.777	0	18.094	43	0.00576901	0.0111734	Q04760	Lactoylglutathione lyase	GLO1
27.1507	27.3249	27.1061	25.7481	26.8463	25.9585	1.00963	2.0134	10	9	48.7	21.258	0	36.389	73	0.0422633	0.0267806	P60953	Cell division control protein 42 homolog	CDC42
22.4233	23.2805	22.5122	21.4982	22.1338	21.5277	1.01876	2.02618	7	7	37.7	26.906	0	19.309	23	0.0407812	0.0264694	Q9UNK0	Syntaxin-8	STX8
27.267	27.2322	27.7081	25.8807	27.1041	26.1256	1.03228	2.04526	20	14	62.5	40.45	0	114.22	102	0.0629127	0.0390496	P04899	Guanine nucleotide-binding protein G(i) subunit alpha-2	GNAI2
26.9029	26.3448	25.9307	25.6767	24.8234	25.5792	1.03305	2.04635	8	5	33.2	39.455	0	19.081	31	0.0570243	0.0348261	P09972	Fructose-bisphosphate aldolase C	ALDOC
24.9334	24.6461	24.9252	23.8636	23.8072	23.7235	1.0368	2.05167	10	10	46.1	22.313	0	26.797	41	0.00054437	0.00428916	P37235	Hippocalcin-like protein 1	HPCAL1
25.6127	25.0608	24.7709	24.2867	23.7394	24.2816	1.04555	2.06415	11	10	45.1	29.999	0	32.493	41	0.0269881	0.0189474	Q15691	Microtubule-associated protein RP/EB family member 1	MAPRE1
27.3748	27.946	27.1651	26.7309	25.9217	26.649	1.06142	2.08699	6	6	52.4	11.74	0	25.541	43	0.0377837	0.024144	P31949	Protein S100-A11;Protein S100-A11, N-terminally processed	S100A11
25.1628	24.2526	24.2312	23.0525	23.8161	23.5572	1.0736	2.10468	11	6	57.1	23.545	0	31.654	27	0.0476409	0.0303605	P61019	Ras-related protein Rab-2A	RAB2A
23.5275	23.5979	23.13	21.9726	22.9212	22.1123	1.08309	2.11857	6	6	17.9	49.654	0	13.476	17	0.0303315	0.0209957	Q96CW1	AP-2 complex subunit mu	AP2M1
27.7773	28.3167	28.5254	26.9259	27.2602	27.1801	1.08438	2.12047	15	8	60.6	37.377	0	35.84	56	0.0113919	0.0122129	P62873	Guanine nucleotide-binding protein G(I)/G(S)/G(T) subunit beta-1	GNB1
26.7605	26.6355	26.4873	25.6137	25.0044	25.985	1.0934	2.13377	7	7	67.5	15.936	0	44.181	56	0.0210718	0.0159813	P00441	Superoxide dismutase [Cu-Zn]	SOD1
25.0395	24.4185	24.3157	23.7896	23.5361	23.1562	1.09725	2.13946	11	11	42.5	26.145	0	33.097	46	0.0197173	0.01562	P36543	V-type proton ATPase subunit E 1	ATP6V1E1
25.2719	24.9358	24.8498	23.5774	24.1822	23.9866	1.1038	2.1492	13	5	60.2	22.171	0	20.087	46	0.00738121	0.0113333	Q9H0U4	Ras-related protein Rab-1B	RAB1B
25.7183	26.182	26.4568	24.7137	25.6364	24.6952	1.10394	2.14941	27	27	52.7	67.764	0	86.109	122	0.0432616	0.0273205	O00186	Syntaxin-binding protein 3	STXBP3
24.4741	23.8759	23.8584	22.5717	23.6917	22.6254	1.10654	2.15328	10	10	30.4	53.139	0	28.857	31	0.0568073	0.0346642	P52209	6-phosphogluconate dehydrogenase, decarboxylating	PGD
25.9725	26.3324	26.5208	24.8341	25.5575	25.0945	1.11318	2.16321	13	13	54.2	34.18	0	57.103	89	0.0138177	0.0139048	Q12846	Syntaxin-4	STX4
24.8993	24.9595	24.5236	23.9351	23.3483	23.7358	1.12109	2.17512	7	7	29.6	23.742	0	26.424	36	0.00697215	0.0116438	P23284	Peptidyl-prolyl cis-trans isomerase B	PPIB
25.1923	25.5281	25.1553	24.4718	23.7182	24.3212	1.1215	2.17574	4	4	70.3	9.6138	0	24.513	46	0.0123492	0.012537	O43504	Ragulator complex protein LAMTOR5	LAMTOR5
23.4816	23.4092	23.3648	22.3143	22.134	22.4071	1.13344	2.19381	7	7	46.7	23.787	0	20.201	39	0.000201403	0.00552381	Q92882	Osteoclast-stimulating factor 1	OSTF1
21.9799	22.6076	22.989	21.1074	21.9546	21.0996	1.13826	2.20115	19	9	19.9	142.1	0	33.244	41	0.0495544	0.030839	O95819	Mitogen-activated protein kinase kinase kinase kinase 4	MAP4K4
22.5314	22.2393	22.3416	21.6424	20.9269	21.1277	1.13842	2.20139	7	7	15.4	56.068	0	16.972	33	0.00771735	0.0109677	P54578	Ubiquitin carboxyl-terminal hydrolase 14	USP14
25.4584	25.9934	25.9557	24.5472	24.9228	24.4884	1.14971	2.21869	6	6	17.6	44.387	0	24.284	32	0.00636196	0.0111378	Q9Y639	Neuroplastin	NPTN
24.4859	24.8188	25.1638	23.2208	24.1665	23.6042	1.15897	2.23298	23	14	51.7	70.81	0	61.642	40	0.0263736	0.0187991	P13797	Plastin-3	PLS3
28.5701	29.6663	29.2324	27.8725	28.1031	28.013	1.1601	2.23473	50	50	61.6	96.022	0	216.39	319	0.0235543	0.0166921	Q8WUM4	Programmed cell death 6-interacting protein	PDCD6IP
21.8607	22.6543	22.9674	21.4757	21.3559	21.168	1.16091	2.23598	10	10	18.7	95.436	0	42.602	24	0.0272462	0.0187826	Q68EM7	Rho GTPase-activating protein 17	ARHGAP17
23.044	22.6219	22.2678	21.4024	21.0213	21.9986	1.17049	2.25089	4	4	53.8	13.37	0	18.789	18	0.0319347	0.0209916	Q16864	V-type proton ATPase subunit F	ATP6V1F
23.2519	22.8841	23.0178	21.7543	21.8093	22.072	1.17275	2.2544	5	5	17.9	34.793	0	14.556	12	0.00128573	0.00479365	Q9HC38	Glyoxalase domain-containing protein 4	GLOD4
24.9533	25.3537	25.7231	23.6276	24.7504	24.1331	1.17305	2.25488	9	8	50.8	21.308	0	26.157	38	0.0406867	0.0263083	P84095	Rho-related GTP-binding protein RhoG	RHOG
24.6648	25.289	25.7377	24.0059	24.021	24.1231	1.18049	2.26654	17	12	36.2	55.08	0	55.985	57	0.0196366	0.0153619	Q8IZP0	Abl interactor 1	ABI1
24.9769	25.3036	24.8626	23.776	23.8266	23.998	1.18087	2.26713	17	9	76.6	22.677	0	114.73	60	0.0013454	0.00564341	P62820	Ras-related protein Rab-1A	RAB1A
26.1094	25.4358	25.4389	24.0964	24.835	24.5001	1.18417	2.27233	20	20	34	97.169	0	88.263	93	0.0186784	0.0156223	Q14974	Importin subunit beta-1	KPNB1
24.8282	25.6206	26.5288	24.408	24.5722	24.4282	1.18972	2.28109	6	6	52.3	16.32	0	44.506	29	0.0736897	0.044363	O15511	Actin-related protein 2/3 complex subunit 5	ARPC5
24.3542	25.3202	25.2866	23.7963	23.3776	24.2039	1.1944	2.2885	2	2	21.1	13.81	0	23.73	24	0.0394173	0.0256064	P04921	Glycophorin-C	GYPC
27.444	27.365	27.2397	26.2494	26.1593	26.0235	1.20552	2.30621	24	24	61.4	35.882	0	106.57	111	0.000168959	0.00326316	P09525	Annexin A4	ANXA4
27.6566	27.0406	26.8272	26.2513	25.6757	25.9691	1.20947	2.31253	28	28	53.4	62.639	0	73.484	132	0.0155504	0.0144405	P31948	Stress-induced-phosphoprotein 1	STIP1
26.5996	26.6621	26.7822	25.2792	25.5322	25.57	1.22084	2.33082	26	20	66.5	50.663	0	128.31	103	0.000322629	0.00671698	P50395	Rab GDP dissociation inhibitor beta	GDI2
25.5301	24.7241	24.9228	24.2391	23.4717	23.797	1.22306	2.33441	7	7	63.6	12.712	0	24.916	27	0.0205119	0.0157647	P30046;A6NHG4	D-dopachrome decarboxylase;D-dopachrome decarboxylase-like protein	DDT;DDTL
24.7271	25.5307	26.0311	24.0177	24.3135	24.2725	1.22841	2.34309	15	13	50.9	40.282	0	41.053	56	0.0347708	0.0230713	Q12792	Twinfilin-1	TWF1
25.1212	26.2054	25.9804	24.3204	24.4375	24.8547	1.23148	2.34807	7	7	76	8.7448	0	17.13	27	0.0286611	0.0195214	Q8WUW1	Protein BRICK1	BRK1
28.0907	28.5363	29.151	27.3639	27.487	27.1972	1.24328	2.36736	56	35	67.6	103.06	0	158.92	276	0.017513	0.0149386	P12814	Alpha-actinin-1	ACTN1
22.9668	23.4376	23.2151	21.691	22.4339	21.7363	1.25274	2.38294	6	6	29.4	31.371	0	22.552	20	0.0105335	0.0122644	Q68D91	Metallo-beta-lactamase domain-containing protein 2	MBLAC2
26.803	26.8393	27.2345	25.1994	26.1672	25.6931	1.27238	2.41559	9	7	36.5	22.541	0	23.017	72	0.015074	0.0141128	P61026	Ras-related protein Rab-10	RAB10
24.2148	24.1564	24.1914	22.6907	23.3198	22.7322	1.27332	2.41717	9	6	48.8	23.707	0	26.217	31	0.00334793	0.0104324	P61020	Ras-related protein Rab-5B	RAB5B
26.5948	27.6843	28.1701	26.2549	25.6469	26.6971	1.28342	2.43416	31	31	51.5	61.585	0	126.46	203	0.0823433	0.0487055	Q14247	Src substrate cortactin	CTTN
25.4138	26.6734	27.2415	25.0316	25.1106	25.3334	1.28439	2.43579	29	29	50.9	91.88	0	104.52	111	0.0788901	0.0475092	Q12929	Epidermal growth factor receptor kinase substrate 8	EPS8
22.38	23.0312	23.3411	21.6275	21.5627	21.6763	1.29528	2.45424	8	7	22.7	46.648	0	18.162	11	0.0104755	0.0124795	Q9UNH7	Sorting nexin-6;Sorting nexin-6, N-terminally processed	SNX6
23.5099	24.3399	24.1099	22.6681	22.5898	22.8085	1.29778	2.45851	12	11	17.4	90.011	0	90.767	36	0.00708746	0.0115254	Q14155	Rho guanine nucleotide exchange factor 7	ARHGEF7
22.3738	22.8382	23.4579	21.2393	22.1095	21.3825	1.31285	2.48431	7	7	13.2	74.518	0	18.588	20	0.0337558	0.0222893	Q92544	Transmembrane 9 superfamily member 4	TM9SF4
26.8727	26.4629	26.4921	25.4018	25.0774	25.3851	1.32112	2.4986	7	7	45.3	19.595	0	31.383	59	0.00144371	0.00791367	P13693	Translationally-controlled tumor protein	TPT1
26.2219	25.5565	25.5795	24.2592	24.915	24.1752	1.33618	2.52482	15	15	74.9	23.897	0	41.918	60	0.0139287	0.0138681	P61106	Ras-related protein Rab-14	RAB14
24.4804	23.7423	23.1198	22.5776	22.3401	22.3251	1.36653	2.5785	9	9	40.1	40.307	0	32.896	32	0.0272211	0.0188235	Q9NR45	Sialic acid synthase	NANS
30.9056	30.4523	30.5304	29.582	28.9946	29.1557	1.38533	2.61233	27	27	75.5	44.614	0	164.03	274	0.00348761	0.0102026	P00558	Phosphoglycerate kinase 1	PGK1
23.8177	23.6592	23.3557	22.1415	21.8581	22.6727	1.38677	2.61493	11	9	47.7	19.73	0	39.28	34	0.0072242	0.0114478	Q9UMY4	Sorting nexin-12	SNX12
24.5161	23.9132	23.909	23.3964	22.135	22.608	1.39965	2.63838	13	13	30.2	54.529	0	35.181	41	0.0289398	0.01971	Q16658	Fascin	FSCN1
24.8571	25.4479	25.2338	24.1575	23.5703	23.5901	1.40698	2.65181	14	11	45.3	49.301	0	44.914	36	0.00554028	0.011	O75351	Vacuolar protein sorting-associated protein 4B	VPS4B
25.0451	26.2317	26.7183	24.2663	24.9527	24.5427	1.4111	2.6594	37	32	34.2	154.79	0	103.58	123	0.0578508	0.0349314	P08069	Insulin-like growth factor 1 receptor;Insulin-like growth factor 1 receptor alpha chain;Insulin-like growth factor 1 receptor beta chain	IGF1R
25.008	25.4499	25.5062	24.3058	23.5736	23.8178	1.42229	2.6801	12	12	38.5	34.746	0	59.865	51	0.00595663	0.0114618	Q99747	Gamma-soluble NSF attachment protein	NAPG
24.3502	24.2087	24.5267	22.4288	23.482	22.9006	1.42478	2.68474	10	10	27	47.878	0	30.608	36	0.0110059	0.012125	O14763	Tumor necrosis factor receptor superfamily member 10B	TNFRSF10B
26.5682	27.0311	27.4518	25.5961	25.2303	25.9229	1.43393	2.70182	12	9	68.2	32.922	0	48.782	82	0.0114899	0.0125251	P52907	F-actin-capping protein subunit alpha-1	CAPZA1
21.5238	23.1784	22.3893	21.1366	20.69	20.9565	1.43615	2.70597	18	18	14.2	195.46	0	54.218	43	0.0440899	0.0276468	Q07157	Tight junction protein ZO-1	TJP1
27.9454	27.112	27.1601	26.126	25.7313	26.0323	1.44262	2.71813	42	38	58.3	94.33	0	223.22	219	0.00812049	0.0110818	P34932	Heat shock 70 kDa protein 4	HSPA4
25.2651	24.8365	25.167	22.9286	24.6714	23.3257	1.44765	2.72762	12	11	12.7	136.04	0	38.208	64	0.0560577	0.0341712	Q9Y6M7	Sodium bicarbonate cotransporter 3	SLC4A7
26.5111	25.7385	25.6254	24.5043	24.3162	24.7091	1.44846	2.72917	19	19	54.4	56.5	0	63.411	83	0.00852709	0.0109102	P21281	V-type proton ATPase subunit B, brain isoform	ATP6V1B2
24.5546	23.2043	23.0904	22.1193	21.9587	22.4225	1.44955	2.73123	14	14	14.2	146.2	0	39.775	23	0.0415008	0.0270431	O60271	C-Jun-amino-terminal kinase-interacting protein 4	SPAG9
25.6386	25.1855	25.2697	24.0859	23.5622	24.0584	1.46247	2.7558	9	9	57.3	24.636	0	56.748	44	0.0026498	0.00945833	P22061	Protein-L-isoaspartate(D-aspartate) O-methyltransferase	PCMT1
25.655	26.1274	27.0924	24.3406	25.2587	24.8323	1.48106	2.79154	26	26	27.6	140	0	90.432	113	0.0412921	0.0269055	P32004	Neural cell adhesion molecule L1	L1CAM
25.6506	24.7409	24.5215	23.3939	23.9074	23.1347	1.49232	2.81341	10	10	45.8	24.347	0	61.884	47	0.0225872	0.0163918	Q9UL25	Ras-related protein Rab-21	RAB21
27.1829	26.1133	26.0471	24.924	25.1552	24.7705	1.49786	2.82424	22	22	46.4	68.303	0	81.821	120	0.0176343	0.0148655	P38606	V-type proton ATPase catalytic subunit A	ATP6V1A
23.3062	24.0121	24.4621	22.6356	22.2389	22.4072	1.49955	2.82754	6	6	67.6	16.713	0	19.591	17	0.0134991	0.01344	P60983	Glia maturation factor beta	GMFB
23.4924	24.8725	24.6302	22.3457	23.4179	22.7312	1.50014	2.8287	12	12	12.4	142.17	0	38.237	39	0.0469441	0.03024	O15118	Niemann-Pick C1 protein	NPC1
23.3547	24.1512	24.4035	22.2632	22.6105	22.5116	1.50806	2.84427	9	9	23.6	46.224	0	27.693	32	0.0105331	0.0122997	P48426	Phosphatidylinositol 5-phosphate 4-kinase type-2 alpha	PIP4K2A
23.3151	23.4822	23.8755	21.4695	22.424	22.2294	1.51665	2.86126	6	6	27.2	26.754	0	12.7	18	0.010627	0.0122292	Q8N9N7	Leucine-rich repeat-containing protein 57	LRRC57
25.3468	25.2292	25.3477	23.1256	24.4056	23.8314	1.52039	2.86868	9	9	55.1	22.417	0	27.546	39	0.0150433	0.0141491	O15498	Synaptobrevin homolog YKT6	YKT6
26.9791	27.0011	26.7138	25.416	25.6902	25.0153	1.52422	2.87631	17	16	38.2	60.13	0	71.479	84	0.00214953	0.00826966	O75131	Copine-3	CPNE3
24.7017	24.3157	24.0564	22.6904	22.5579	23.2486	1.52562	2.8791	10	10	56.3	21.225	0	32.915	34	0.00570587	0.0112148	P02794	Ferritin heavy chain;Ferritin heavy chain, N-terminally processed	FTH1
24.0088	22.5009	22.6672	21.4117	21.4214	21.7547	1.52969	2.88724	10	10	24.8	57.41	0	34.872	20	0.0355672	0.0232373	P12081	Histidine--tRNA ligase, cytoplasmic	HARS
27.9387	28.5317	29.0345	26.6181	27.6169	26.6686	1.53376	2.8954	28	28	62.2	47.578	0	113.73	203	0.0277654	0.0189697	P09543	2,3-cyclic-nucleotide 3-phosphodiesterase	CNP
30.8249	30.2621	29.8521	28.664	29.3558	28.2911	1.54276	2.91351	95	78	61.3	191.61	0	323.31	578	0.0214092	0.0157963	Q00610	Clathrin heavy chain 1	CLTC
24.4519	25.2892	25.1988	22.9519	24.0776	23.2767	1.54457	2.91716	13	13	31.1	57.117	0	36.15	48	0.0224046	0.0165046	Q9BXI6	TBC1 domain family member 10A	TBC1D10A
23.5878	24.3663	24.492	21.937	23.7238	22.0593	1.57531	2.98	14	14	22.1	90.599	0	36.685	44	0.0701398	0.0427083	P18433	Receptor-type tyrosine-protein phosphatase alpha	PTPRA
24.1742	24.015	23.9608	22.4153	21.8796	23.1156	1.57987	2.98943	7	5	42.3	17.302	0	22.257	34	0.0121971	0.0123187	P16949	Stathmin	STMN1
22.2457	22.5939	24.095	21.4558	21.1811	21.5516	1.58201	2.99387	9	9	21.1	63.944	0	17.697	20	0.0520988	0.031558	Q96HC4	PDZ and LIM domain protein 5	PDLIM5
29.6888	29.3537	29.1108	28.4031	27.14	27.8589	1.58373	2.99744	17	17	75.2	30.791	0	86.905	166	0.0170108	0.0150123	P60174	Triosephosphate isomerase	TPI1
25.8784	25.3317	25.52	24.2752	23.1412	24.5582	1.58516	3.00042	14	14	45.9	38.242	0	40.235	41	0.0264509	0.0187577	Q9Y266	Nuclear migration protein nudC	NUDC
24.234	23.9737	24.1091	22.6641	22.6562	22.2296	1.58893	3.00826	9	9	41.9	24.593	0	47.191	32	0.000606061	0.00409195	O75396	Vesicle-trafficking protein SEC22b	SEC22B
28.123	29.7794	29.4723	27.0151	28.3085	27.2703	1.59362	3.01805	61	60	60.3	121.68	0	265.04	384	0.0687283	0.0416923	O00159	Unconventional myosin-Ic	MYO1C
24.6927	26.0959	26.2033	24.0311	23.6645	24.4956	1.60025	3.03196	20	20	50.9	48.207	0	70.994	80	0.0420477	0.026885	Q9UJU6	Drebrin-like protein	DBNL
25.7858	27.7363	27.2879	24.9272	26.0279	25.0457	1.60306	3.03787	3	3	16.8	25.636	0	11.338	22	0.0794305	0.0473501	P08962	CD63 antigen	CD63
26.4355	27.4254	27.8104	25.1662	26.1634	25.5061	1.61185	3.05643	14	14	42.6	44.76	0	51.577	98	0.0328326	0.0215583	P61160	Actin-related protein 2	ACTR2
27.1933	27.9138	28.1112	25.8076	26.6157	25.9592	1.61196	3.05668	105	104	38.8	394.46	0	323.31	346	0.0124608	0.0124687	P46939	Utrophin	UTRN
26.141	26.2036	26.0376	24.6275	24.2349	24.6759	1.6146	3.06226	5	5	75	11.951	0	28.311	37	0.000398666	0.00565079	P62942	Peptidyl-prolyl cis-trans isomerase FKBP1A	FKBP1A
24.6385	24.7292	24.8476	22.5659	23.7127	23.0525	1.62808	3.09101	20	12	64.1	42.142	0	32.206	40	0.00852506	0.0109441	P50148	Guanine nucleotide-binding protein G(q) subunit alpha	GNAQ
23.0121	24.0555	23.9685	22.3813	21.4336	22.3337	1.62918	3.09337	25	16	20.6	149.82	0	61.113	38	0.0231047	0.0164865	Q8N4C8	Misshapen-like kinase 1	MINK1
23.651	24.9905	25.0929	22.9418	23.7538	22.1347	1.63474	3.10531	7	7	22.1	57.56	0	26.75	35	0.0681579	0.0416772	P13688	Carcinoembryonic antigen-related cell adhesion molecule 1	CEACAM1
26.863	26.3608	26.2832	24.9597	24.5071	25.0801	1.65337	3.14568	9	5	69.7	17.149	0	15.961	45	0.00278759	0.01032	P15531	Nucleoside diphosphate kinase A	NME1
26.3847	26.7281	27.0311	24.599	25.6445	24.9276	1.65756	3.15482	12	12	64.2	31.512	0	52.416	81	0.0100704	0.0115266	P54709	Sodium/potassium-transporting ATPase subunit beta-3	ATP1B3
27.0774	27.7398	28.572	25.7281	26.4056	26.2794	1.65871	3.15733	17	16	51.6	40.949	0	66.784	123	0.0258852	0.018292	O15143	Actin-related protein 2/3 complex subunit 1B	ARPC1B
31.1236	31.2881	31.3631	29.0462	30.2608	29.4655	1.66741	3.17644	36	36	57.9	67.993	0	234.85	369	0.0100932	0.0114926	P08195	4F2 cell-surface antigen heavy chain	SLC3A2
30.589	29.8594	29.6654	28.6512	28.0222	28.4268	1.67117	3.18473	30	27	81.9	39.42	0	151.74	234	0.00763438	0.0110749	P04075	Fructose-bisphosphate aldolase A	ALDOA
21.0731	21.707	21.7992	20.3497	19.1665	20.0493	1.6713	3.18502	3	3	26.1	12.203	0	22.603	27	0.0166879	0.0147327	P06454	Prothymosin alpha;Prothymosin alpha, N-terminally processed;Thymosin alpha-1	PTMA
27.6806	27.8528	28.0866	25.8917	26.8046	25.8848	1.67965	3.2035	5	5	76.4	8.0061	0	16.724	41	0.00683321	0.0112966	Q9UBI6	Guanine nucleotide-binding protein G(I)/G(S)/G(O) subunit gamma-12	GNG12
25.2512	25.4623	25.4687	23.8406	23.3781	23.8962	1.68912	3.22459	7	7	65.1	17.138	0	22.828	45	0.00070439	0.00370833	P61088	Ubiquitin-conjugating enzyme E2 N	UBE2N
25.1272	25.5553	26.4694	23.3643	25.1001	23.6073	1.6934	3.23418	10	10	41	57.235	0	47.204	54	0.0652827	0.0407619	Q5ZPR3	CD276 antigen	CD276
24.5012	24.7968	25.1765	23.2928	23.2717	22.8073	1.70092	3.25107	22	21	20.4	158.3	0	65.29	87	0.00249695	0.00835602	Q96RT1	Protein LAP2	ERBB2IP
23.079	23.0739	22.8229	21.6139	20.6337	21.6244	1.70128	3.25188	13	13	20.6	69.15	0	33.195	30	0.00740773	0.0112957	P23588	Eukaryotic translation initiation factor 4B	EIF4B
28.1069	27.9633	28.2051	26.1929	26.6017	26.3691	1.70384	3.25767	18	18	66.4	41.92	0	97.094	133	0.000244772	0.00527273	Q99536	Synaptic vesicle membrane protein VAT-1 homolog	VAT1
26.9083	27.6214	28.3518	25.7879	26.1066	25.8689	1.70605	3.26267	21	21	65.6	47.371	0	91.621	131	0.0162619	0.0149173	P61158	Actin-related protein 3	ACTR3
25.0637	23.5213	23.6804	22.5124	22.0185	22.5992	1.71179	3.27566	8	8	39.8	27.399	0	22.112	19	0.0305414	0.0212144	P60900	Proteasome subunit alpha type-6	PSMA6
26.0541	27.0203	27.46	24.8747	25.4318	25.0885	1.71312	3.27868	21	21	62	34.333	0	90.598	110	0.0184173	0.0150949	O15144	Actin-related protein 2/3 complex subunit 2	ARPC2
25.6825	25.996	26.2756	24.2015	24.6477	23.9637	1.71375	3.28012	7	7	28.9	23.025	0	25.06	47	0.00289219	0.0107255	Q15286	Ras-related protein Rab-35	RAB35
25.4339	25.5497	25.6977	23.7505	24.4404	23.3481	1.71408	3.28087	24	24	39.7	104.92	0	94.753	92	0.00639714	0.0110986	P22413	Ectonucleotide pyrophosphatase/phosphodiesterase family member 1;Alkaline phosphodiesterase I;Nucleotide pyrophosphatase	ENPP1
24.7743	23.8141	23.7709	21.7781	23.0892	22.3461	1.71536	3.28379	14	14	17.5	123.38	0	41.863	38	0.0267453	0.0187165	O14980	Exportin-1	XPO1
25.9978	25.6267	25.3495	24.1976	23.5375	24.0664	1.72415	3.30384	8	8	48.6	22.086	0	32.668	43	0.00333104	0.0104796	P30044	Peroxiredoxin-5, mitochondrial	PRDX5
25.0453	24.0418	24.2913	22.72	22.9688	22.504	1.72854	3.31393	14	14	22.7	83.434	0	39.888	45	0.00636089	0.0111773	P26639	Threonine--tRNA ligase, cytoplasmic	TARS
24.602	24.5626	24.5917	22.4452	23.6445	22.4754	1.73038	3.31816	9	9	37	40.329	0	36.497	33	0.0118678	0.0124556	P61421	V-type proton ATPase subunit d 1	ATP6V0D1
24.1204	24.7199	25.0323	22.2012	24.2199	22.2587	1.73094	3.31945	14	14	19.6	106.16	0	38.14	37	0.0728095	0.0442539	Q4KMQ2	Anoctamin-6	ANO6
24.7644	23.9351	23.9464	21.9622	23.0923	22.3778	1.73786	3.33539	28	4	74.1	49.585	0	36.278	32	0.0154998	0.0144772	P04350	Tubulin beta-4A chain	TUBB4A
23.8837	24.2176	24.5303	21.9765	23.2436	22.1937	1.73925	3.33862	8	8	18.6	40.683	0	14.606	37	0.0159674	0.0149548	Q9NV96	Cell cycle control protein 50A	TMEM30A
24.002	22.764	22.6347	21.7393	21.0547	21.3296	1.75901	3.38467	4	4	29.3	25.357	0	12.22	18	0.0213544	0.0158329	P28072	Proteasome subunit beta type-6	PSMB6
26.2729	25.2468	25.4637	24.1679	23.533	23.9852	1.76576	3.40053	18	18	46.8	51.804	0	59.665	91	0.00839945	0.0109782	Q02790	Peptidyl-prolyl cis-trans isomerase FKBP4;Peptidyl-prolyl cis-trans isomerase FKBP4, N-terminally processed	FKBP4
23.7591	23.674	22.5916	21.3869	21.2961	22.0437	1.76599	3.40108	9	7	21.2	58.47	0	19.425	17	0.0163724	0.0148429	O60749	Sorting nexin-2	SNX2
30.544	30.5208	30.4497	28.3191	29.371	28.487	1.77915	3.43224	51	48	51.1	112.89	0	224.97	444	0.00557144	0.0109173	P05023	Sodium/potassium-transporting ATPase subunit alpha-1	ATP1A1
23.3615	24.6035	24.0362	21.649	23.3878	21.6207	1.78119	3.43709	17	17	11.4	288.89	0	48.473	41	0.0602348	0.0375599	P42345	Serine/threonine-protein kinase mTOR	MTOR
25.5555	26.3187	26.8674	24.0308	24.8861	24.4762	1.7828	3.44094	9	9	68.5	19.667	0	23.37	39	0.0170922	0.0149754	P59998	Actin-related protein 2/3 complex subunit 4	ARPC4
25.2778	25.9694	25.889	23.7351	23.9675	24.0841	1.78319	3.44187	8	8	31.6	33.879	0	25.005	42	0.00178707	0.00837267	Q9NP79	Vacuolar protein sorting-associated protein VTA1 homolog	VTA1
26.2189	27.3888	27.3687	24.6421	25.9822	24.9884	1.78791	3.45315	36	36	46	118.63	0	164.6	148	0.03268	0.0216033	Q9Y4F1	FERM, RhoGEF and pleckstrin domain-containing protein 1	FARP1
25.7412	26.3723	26.5326	24.015	25.234	24.0297	1.78915	3.45612	10	10	19.6	60.877	0	32.808	57	0.0190776	0.0154724	Q8WTV0	Scavenger receptor class B member 1	SCARB1
27.1194	27.4293	27.464	25.0366	26.1992	25.3668	1.80336	3.49032	42	28	38.8	137.92	0	195.73	124	0.0076506	0.011039	P23634	Plasma membrane calcium-transporting ATPase 4	ATP2B4
22.9217	22.8021	22.7353	21.4739	20.7543	20.8125	1.80619	3.49717	5	5	12.2	54.548	0	15.544	22	0.00159519	0.00723684	P12955	Xaa-Pro dipeptidase	PEPD
24.4272	23.4546	23.5283	21.9378	22.0757	21.9723	1.80808	3.50175	7	7	36.9	28.48	0	25.161	28	0.00458419	0.010624	P28074	Proteasome subunit beta type-5	PSMB5
28.3035	28.5002	28.9089	26.3073	27.3024	26.6676	1.81177	3.51072	9	8	41.1	21.45	0	21.71	79	0.00604505	0.0114203	P63000;P60763;P15153	Ras-related C3 botulinum toxin substrate 1;Ras-related C3 botulinum toxin substrate 3;Ras-related C3 botulinum toxin substrate 2	RAC1;RAC3;RAC2
27.1012	26.5666	26.6002	24.8673	24.7212	25.2167	1.82092	3.53307	9	5	71.7	17.298	0	33.682	62	0.00130821	0.00471875	P22392;O60361	Nucleoside diphosphate kinase B;Putative nucleoside diphosphate kinase	NME2;NME2P1
28.0877	28.4822	28.4501	26.4154	26.9239	26.2058	1.82499	3.54304	15	15	74.9	21.868	0	82.963	115	0.00181413	0.00826994	O75340	Programmed cell death protein 6	PDCD6
23.2698	23.6396	23.9157	21.4959	21.9831	21.841	1.83502	3.56777	18	13	27.6	82.722	0	46.599	26	0.00148677	0.00774648	Q15418	Ribosomal protein S6 kinase alpha-1	RPS6KA1
25.5132	25.6776	25.5008	24.1975	23.0861	23.8941	1.83797	3.57506	17	8	50.4	28.521	0	54.197	39	0.00546607	0.0110418	P67936	Tropomyosin alpha-4 chain	TPM4
27.5598	28.0612	27.8806	25.4931	26.5341	25.9408	1.8445	3.59129	9	8	15.8	55.01	0	21.097	40	0.00532052	0.0111264	Q01650	Large neutral amino acids transporter small subunit 1	SLC7A5
26.343	27.0496	26.7286	24.9633	24.5277	25.069	1.85372	3.61432	76	76	41.7	284.54	0	285.94	182	0.00213524	0.00836364	Q13813	Spectrin alpha chain, non-erythrocytic 1	SPTAN1
26.1741	26.1588	25.998	24.3844	23.8325	24.5318	1.86076	3.63198	9	9	48.1	12.855	0	33.24	52	0.00107371	0.00503333	O75347	Tubulin-specific chaperone A	TBCA
26.6266	25.9504	26.0796	24.2	24.6748	24.1634	1.87281	3.66246	17	17	49.9	47.079	0	75.884	93	0.00210672	0.00841143	P22234	Multifunctional protein ADE2;Phosphoribosylaminoimidazole-succinocarboxamide synthase;Phosphoribosylaminoimidazole carboxylase	PAICS
26.2483	27.0569	27.3743	24.4033	25.7406	24.8186	1.90572	3.74696	48	30	45	145.18	0	157.09	137	0.0212493	0.0158698	Q7L576	Cytoplasmic FMR1-interacting protein 1	CYFIP1
24.6883	24.1334	24.3763	22.2684	23.1055	22.093	1.91036	3.75902	16	14	58.7	33.929	0	44.658	46	0.00554761	0.0109585	P24941	Cyclin-dependent kinase 2	CDK2
27.3531	27.7445	27.828	25.2521	26.3378	25.5921	1.91457	3.77002	29	29	50.3	84.137	0	111.37	166	0.0055726	0.0108764	Q96TA1	Niban-like protein 1	FAM129B
26.8597	27.4962	27.7881	24.9166	26.3004	25.1722	1.91826	3.77967	10	10	18.2	53.944	0	39.219	71	0.0192277	0.0154354	P53985	Monocarboxylate transporter 1	SLC16A1
27.7901	27.869	28.131	25.5118	26.6686	25.8544	1.91847	3.78021	19	18	60.2	45.664	0	58.179	124	0.00586274	0.0115882	P63092;Q5JWF2	Guanine nucleotide-binding protein G(s) subunit alpha isoforms short;Guanine nucleotide-binding protein G(s) subunit alpha isoforms XLas	GNAS
26.8567	26.8419	27.1282	24.5102	25.5183	24.9899	1.93613	3.82679	22	14	64.3	42.123	0	86.137	82	0.00317943	0.0107222	P29992	Guanine nucleotide-binding protein subunit alpha-11	GNA11
28.6707	28.5909	28.3566	26.4728	26.8534	26.4762	1.93858	3.83327	18	18	79.2	23.489	0	106.87	152	0.000250958	0.00504348	P51149	Ras-related protein Rab-7a	RAB7A
30.6386	30.585	30.1304	28.554	28.6205	28.3602	1.93974	3.83638	27	27	81.9	35.936	0	116.44	269	0.000412569	0.00508571	P08758	Annexin A5	ANXA5
24.3252	24.922	25.2826	22.8877	22.5863	23.1954	1.95348	3.87309	11	11	44.2	46.98	0	68.531	44	0.00407579	0.010595	Q9NWQ8	Phosphoprotein associated with glycosphingolipid-enriched microdomains 1	PAG1
30.1421	29.3404	29.4148	27.4179	27.9417	27.626	1.97058	3.91927	19	18	65.1	36.688	0	74.859	177	0.00269931	0.00989796	P00338	L-lactate dehydrogenase A chain	LDHA
23.2152	23.708	23.9862	21.2557	22.2882	21.3774	1.99601	3.98897	11	11	18	95.698	0	25.436	24	0.0072892	0.0113712	Q14644	Ras GTPase-activating protein 3	RASA3
30.5584	30.4773	30.7866	28.7644	28.0701	28.9673	2.00683	4.01897	219	218	65.3	629.09	0	323.31	1017	0.00220076	0.00817778	Q09666	Neuroblast differentiation-associated protein AHNAK	AHNAK
27.0696	28.6754	28.989	25.9377	26.7192	26.0452	2.01063	4.02957	38	38	51.2	84.87	0	136.28	252	0.0352582	0.0230244	P02786	Transferrin receptor protein 1;Transferrin receptor protein 1, serum form	TFRC
26.0689	26.6579	26.6377	23.9612	25.0677	24.2674	2.02269	4.0634	27	25	40.1	108.27	0	91.212	86	0.00611975	0.0113791	P29317	Ephrin type-A receptor 2	EPHA2
25.3849	25.7552	25.8452	23.3679	23.4396	24.066	2.03727	4.10468	16	14	57.6	39.548	0	56.407	64	0.00148918	0.00769231	Q6IBS0	Twinfilin-2	TWF2
25.6939	25.0671	25.0971	23.1998	23.3446	23.1996	2.03801	4.10679	17	17	26.4	91.706	0	59.957	90	0.000628405	0.00404545	Q96QK1	Vacuolar protein sorting-associated protein 35	VPS35
26.5082	26.6197	27.0252	24.3634	25.2598	24.3898	2.04675	4.13175	19	18	49.3	44.049	0	50.103	97	0.0035834	0.0100696	Q14344	Guanine nucleotide-binding protein subunit alpha-13	GNA13
28.0686	28.1282	28.0104	26.2726	25.7008	26.0934	2.04681	4.13192	11	11	77.5	21.057	0	43.361	97	0.000287083	0.00712	P30086	Phosphatidylethanolamine-binding protein 1;Hippocampal cholinergic neurostimulating peptide	PEBP1
26.9136	26.0808	26.0115	24.204	24.3539	24.2755	2.05745	4.1625	32	28	49.1	96.864	0	114.36	113	0.0021688	0.00822346	Q92598	Heat shock protein 105 kDa	HSPH1
26.7899	27.2511	27.4646	24.9469	25.3098	25.069	2.05996	4.16975	14	14	52.7	31.35	0	52.438	84	0.000801521	0.00345631	P47756	F-actin-capping protein subunit beta	CAPZB
24.021	23.5289	23.5164	21.6114	21.5688	21.7025	2.06116	4.17322	8	7	28.1	38.169	0	22.845	30	0.000270231	0.00726531	O75436	Vacuolar protein sorting-associated protein 26A	VPS26A
23.9277	23.7966	23.6994	21.2807	22.4096	21.5488	2.06153	4.1743	10	10	37.6	37.92	0	44.669	31	0.00402142	0.010728	O15126	Secretory carrier-associated membrane protein 1	SCAMP1
27.4008	27.9311	28.2689	25.9081	25.6055	25.8826	2.06819	4.1936	46	37	49.1	120.68	0	180.41	184	0.00157432	0.00738255	Q9Y2J2	Band 4.1-like protein 3;Band 4.1-like protein 3, N-terminally processed	EPB41L3
26.8248	27.0027	26.9779	25.056	24.4066	25.1319	2.07031	4.19977	6	6	51.4	11.737	0	16.318	28	0.000943125	0.00309565	P10599	Thioredoxin	TXN
23.5805	23.9961	24.5066	20.8076	23.2367	21.8206	2.07276	4.20691	22	22	16.1	242.56	0	69.92	51	0.0513559	0.0315622	Q96N67	Dedicator of cytokinesis protein 7	DOCK7
30.1125	30.4622	30.504	27.8371	28.6518	28.2932	2.09882	4.28359	92	87	64.8	189.25	0	323.31	658	0.00140343	0.00814815	P46940	Ras GTPase-activating-like protein IQGAP1	IQGAP1
25.7072	24.9188	25.1468	22.6502	24.048	22.702	2.12417	4.35951	19	19	22.4	136.37	0	56.374	48	0.0144654	0.0140104	Q86VP6	Cullin-associated NEDD8-dissociated protein 1	CAND1
24.9558	24.4024	24.4491	22.8608	22.0838	22.4785	2.12801	4.37113	13	13	40.1	46.659	0	43.096	46	0.00173921	0.00779618	O75874	Isocitrate dehydrogenase [NADP] cytoplasmic	IDH1
24.9618	24.379	24.7351	22.6347	22.0977	22.9554	2.12936	4.37523	8	8	32	36.573	0	26.486	26	0.00214109	0.00831638	P14550	Alcohol dehydrogenase [NADP(+)]	AKR1A1
27.6342	27.0825	26.7131	25.4173	24.881	24.7225	2.13631	4.39636	8	8	16.5	44.882	0	24.704	59	0.00328802	0.0106239	P11279	Lysosome-associated membrane glycoprotein 1	LAMP1
27.3973	27.2548	27.4777	25.0648	25.5077	25.1433	2.138	4.40152	13	7	57.3	23.567	0	41.26	61	0.000145296	0.003875	P11233	Ras-related protein Ral-A	RALA
26.3527	26.7519	26.8637	24.7849	24.0293	24.7076	2.14885	4.43473	53	51	31.1	274.61	0	176.38	131	0.00167384	0.00789677	Q01082	Spectrin beta chain, non-erythrocytic 1	SPTBN1
27.1872	24.2272	24.9338	23.3385	23.1018	23.4574	2.15015	4.43875	37	37	34.9	162.46	0	134.23	60	0.0749423	0.0446122	Q15075	Early endosome antigen 1	EEA1
28.3189	27.6734	27.5911	26.1273	25.2343	25.75	2.15725	4.46064	12	11	65.7	21.892	0	33.459	70	0.00338282	0.0103857	P32119	Peroxiredoxin-2	PRDX2
26.5681	27.6812	27.1118	24.8388	25.2419	24.7488	2.17717	4.52264	14	14	50	39.75	0	44.818	78	0.00359469	0.010026	P53990	IST1 homolog	IST1
27.7126	26.2534	26.1917	24.8671	24.2772	24.449	2.18813	4.55715	39	39	53.7	89.321	0	149.96	144	0.0142335	0.0137232	P55072	Transitional endoplasmic reticulum ATPase	VCP
27.0901	27.7407	28.0449	24.9707	26.1162	25.2136	2.19174	4.56857	47	47	52.5	128.79	0	139.27	209	0.00809244	0.0111519	Q9Y2A7	Nck-associated protein 1	NCKAP1
26.3771	26.2453	26.2122	24.4908	23.222	24.4917	2.21003	4.62685	7	7	79.2	14.046	0	36.35	53	0.00657461	0.0109066	Q96GU1	P antigen family member 5	PAGE5
27.125	27.2208	27.2662	25.1381	24.6637	25.1338	2.22552	4.6768	8	8	34	26.152	0	24.037	69	0.000165915	0.00335135	P17931	Galectin-3	LGALS3
25.8062	26.1898	25.9999	23.6876	23.7166	23.8361	2.25185	4.76292	3	3	8.7	35.213	0	5.1608	16	4.69903e-05	0.00775	Q08722	Leukocyte surface antigen CD47	CD47
24.8249	25.7102	25.547	22.8073	23.7718	22.7007	2.26742	4.81462	10	5	54.6	20.504	0	36.379	34	0.0065111	0.0109444	P61225	Ras-related protein Rap-2b	RAP2B
29.4705	28.8645	28.6688	26.5547	26.7752	26.7403	2.31121	4.963	18	17	53.9	36.638	0	61.374	155	0.000770775	0.00359596	P07195	L-lactate dehydrogenase B chain	LDHB
27.2192	27.2521	27.288	25.038	24.6809	25.0866	2.3179	4.98604	17	17	80.4	22.391	0	94.495	105	5.71271e-05	0.00688889	P37802	Transgelin-2	TAGLN2
27.4383	28.3848	28.1648	25.146	26.2923	25.5952	2.31813	4.98684	11	11	35.1	42.2	0	56.721	84	0.00618451	0.0112571	P35613	Basigin	BSG
24.4354	24.2801	24.1059	22.1371	21.9635	21.6187	2.36736	5.15998	8	8	38.1	32.118	0	32.362	31	0.000191486	0.00565854	P00491	Purine nucleoside phosphorylase	PNP
26.2325	23.7769	24.2768	21.641	23.527	22.015	2.36771	5.16122	5	5	25.3	21.641	0	17.425	35	0.0664456	0.04142	P31431	Syndecan-4	SDC4
24.9474	24.6588	25.1948	22.0902	22.992	22.5642	2.38483	5.22284	8	8	37	24.976	0	25.155	34	0.00140882	0.00808824	P49755	Transmembrane emp24 domain-containing protein 10	TMED10
26.8173	27.6264	28.1552	24.7709	25.4272	25.2148	2.39533	5.26099	27	27	55.3	53.248	0	84.984	141	0.00528092	0.0111692	Q9ULV4	Coronin-1C	CORO1C
25.0065	24.3432	24.4749	22.0323	22.6704	21.9105	2.40377	5.29183	18	18	28.2	87.156	0	51.657	47	0.00150614	0.00758621	Q9Y263	Phospholipase A-2-activating protein	PLAA
24.9953	25.0118	24.9354	22.3406	23.01	22.3633	2.40953	5.313	10	10	48.2	24.935	0	31.053	34	0.000399581	0.0055625	P51809	Vesicle-associated membrane protein 7	VAMP7
25.4104	25.7225	25.6221	23.0231	23.3127	23.1606	2.41955	5.35003	30	26	42.2	111.93	0	83.127	87	4.11031e-05	0.00953846	Q96PU5	E3 ubiquitin-protein ligase NEDD4-like	NEDD4L
27.0583	26.9685	27.2394	24.2927	25.1101	24.5527	2.43686	5.41461	16	11	59.9	40.532	0	106.08	82	0.000659031	0.00378723	P08754	Guanine nucleotide-binding protein G(k) subunit alpha	GNAI3
25.8086	25.9595	26.0798	23.1305	24.066	23.2462	2.46841	5.53433	12	12	34.9	33.155	0	59.2	74	0.00126221	0.00491057	Q13277	Syntaxin-3	STX3
24.7848	24.8546	25.0182	21.8163	23.2761	22.1447	2.47349	5.55386	28	28	28.3	149.52	0	81.283	70	0.00523501	0.0112124	O15439	Multidrug resistance-associated protein 4	ABCC4
25.7875	25.3368	25.1684	23.4991	22.1754	22.9287	2.56315	5.90995	8	8	56.3	22.119	0	33.741	34	0.00382814	0.00981356	P30043	Flavin reductase (NADPH)	BLVRB
24.2182	24.7882	24.8156	21.6106	22.5931	21.9091	2.56977	5.93713	24	11	25.1	138.75	0	50.51	40	0.00183156	0.00821951	P20020	Plasma membrane calcium-transporting ATPase 1	ATP2B1
27.2089	28.1897	28.4697	24.8553	26.0782	25.175	2.58659	6.00676	40	38	41.5	131.98	0	156.76	198	0.00812272	0.011047	O43795	Unconventional myosin-Ib	MYO1B
23.7684	23.829	23.9533	21.283	21.0836	21.4177	2.58882	6.01606	7	7	55	11.438	0	22.694	33	2.02137e-05	0	Q9BV40	Vesicle-associated membrane protein 8	VAMP8
23.8851	24.7818	25.1743	21.5307	22.5987	21.8361	2.62524	6.16986	9	9	34.8	42.785	0	30.803	31	0.0061344	0.0113381	Q8NFZ8	Cell adhesion molecule 4	CADM4
23.9271	23.4967	23.7331	21.4681	20.631	21.124	2.6446	6.25322	21	17	34.6	94.511	0	56.256	59	0.000635041	0.00395556	O95757	Heat shock 70 kDa protein 4L	HSPA4L
27.1316	28.3145	28.0808	24.9389	25.5844	25.0575	2.64874	6.27119	63	58	56.7	171.49	0	269.97	280	0.00302445	0.0104689	Q9P265	Disco-interacting protein 2 homolog B	DIP2B
25.512	24.6359	24.2521	21.6597	22.5685	22.0772	2.69822	6.49002	20	20	27.3	123.63	0	52.258	39	0.00408672	0.0105514	O00410	Importin-5	IPO5
27.965	26.2696	26.5925	24.5579	24.419	23.7545	2.69858	6.49165	40	33	51.9	97.147	0	104.09	109	0.00940413	0.0113614	P06737	Glycogen phosphorylase, liver form	PYGL
28.9702	28.4359	27.9759	26.1742	25.3592	25.6737	2.72491	6.61117	36	36	73.8	67.877	0	140.82	187	0.00186047	0.00807186	P29401	Transketolase	TKT
29.2129	27.8668	27.9156	25.9445	25.7097	25.1633	2.72595	6.61597	12	12	48.6	28.723	0	29.152	25	0.00541467	0.011084	Q06323	Proteasome activator complex subunit 1	PSME1
29.3908	31.2507	30.286	27.3463	28.1026	27.115	2.7879	6.90625	28	28	78	43.122	0	116.27	227	0.0105085	0.012407	Q08431	Lactadherin;Lactadherin short form;Medin	MFGE8
27.6228	26.8566	26.7383	23.7744	24.9914	24.0061	2.81523	7.03831	10	10	43.2	35.061	0	40.792	67	0.00375094	0.00985532	P05026	Sodium/potassium-transporting ATPase subunit beta-1	ATP1B1
25.9213	25.3267	25.246	22.1566	23.4299	22.4493	2.81933	7.05835	24	24	36.2	103.28	0	78.605	71	0.00304742	0.0103208	P55786	Puromycin-sensitive aminopeptidase	NPEPPS
24.1224	23.4024	23.6351	20.7516	21.3335	20.6067	2.82273	7.07502	6	6	30.3	28.048	0	18.056	23	0.000778519	0.00356	P35270	Sepiapterin reductase	SPR
24.6187	24.9017	24.1998	21.5406	21.5623	22.1007	2.83884	7.15444	10	10	52.8	22.456	0	62.304	40	0.000490538	0.0045641	Q99653	Calcineurin B homologous protein 1	CHP1
23.7049	23.5292	23.0878	20.3829	20.3323	20.6966	2.97003	7.83555	8	7	14.8	86.16	0	33.809	30	0.000162276	0.00354286	Q15436	Protein transport protein Sec23A	SEC23A
27.0151	27.3748	27.7325	24.3981	24.1408	24.6519	2.97719	7.87452	12	12	51.8	31.554	0	53.545	99	0.000304368	0.00684615	P29966	Myristoylated alanine-rich C-kinase substrate	MARCKS
28.0803	27.3893	27.2195	24.3854	24.49	24.6851	3.04285	8.24117	20	20	65.4	46.247	0	78.348	111	0.000393046	0.00583607	P17174	Aspartate aminotransferase, cytoplasmic	GOT1
29.1857	25.9107	26.3063	24.1471	23.8578	24.2272	3.05689	8.32179	97	97	33.1	468.83	0	323.31	284	0.0421981	0.0268327	P98160	Basement membrane-specific heparan sulfate proteoglycan core protein;Endorepellin;LG3 peptide	HSPG2
25.0745	24.8676	25.1798	21.7841	22.0103	22.1497	3.05926	8.33544	19	19	56.4	52.878	0	73.175	58	2.63723e-05	0	Q96KP4	Cytosolic non-specific dipeptidase	CNDP2
24.0787	23.7546	23.9891	20.218	22.3047	20.073	3.07559	8.43036	6	6	30.8	22.761	0	23.663	28	0.0133885	0.0134759	Q15363	Transmembrane emp24 domain-containing protein 2	TMED2
27.2502	27.9653	28.2232	24.29	25.2878	24.5208	3.11337	8.65402	16	16	67.6	36.748	0	62.796	95	0.00175305	0.00774684	Q9NUQ9	Protein FAM49B	FAM49B
26.8069	26.4485	25.605	21.9294	24.2104	23.3713	3.11643	8.67242	10	10	13	54.083	0	45.745	61	0.0145447	0.013974	P11166	Solute carrier family 2, facilitated glucose transporter member 1	SLC2A1
29.7052	30.1992	29.3919	27.1419	25.9598	26.7239	3.15689	8.91905	79	79	44.5	262.62	0	315.5	508	0.00165167	0.00794805	P02751	Fibronectin;Anastellin;Ugl-Y1;Ugl-Y2;Ugl-Y3	FN1
28.0888	27.679	27.6681	24.9268	24.4316	24.59	3.16252	8.9539	12	12	40.7	36.426	0	33.939	56	9.57199e-05	0.00442857	P40925	Malate dehydrogenase, cytoplasmic	MDH1
26.3317	26.2093	26.6108	22.7355	23.6122	23.2469	3.18569	9.09889	12	12	33.1	39.641	0	30.137	48	0.000343368	0.00647273	O75695	Protein XRP2	RP2
23.2984	24.9198	24.3637	20.3357	21.8361	20.8079	3.20073	9.19422	7	7	17.3	50.219	0	20.957	31	0.00790409	0.0108974	Q99808	Equilibrative nucleoside transporter 1	SLC29A1
24.4994	23.9832	24.7511	21.178	20.9175	21.5083	3.20996	9.25324	10	10	65.5	21.635	0	32.531	34	0.000346215	0.00635714	P00568	Adenylate kinase isoenzyme 1	AK1
29.0971	28.8079	28.6564	25.6527	25.7782	25.3453	3.26169	9.59108	24	18	58.4	63.146	0	107.81	113	5.73871e-05	0.00652632	P06744	Glucose-6-phosphate isomerase	GPI
27.1585	26.4025	26.4733	22.9535	24.0545	23.1806	3.28192	9.72652	21	21	47.3	61.448	0	63.222	91	0.00136072	0.00650382	P36871	Phosphoglucomutase-1	PGM1
27.0239	27.3237	27.7398	23.633	24.7123	23.8853	3.28561	9.75141	34	34	58.9	67.568	0	136.45	169	0.0010495	0.00516239	P61764	Syntaxin-binding protein 1	STXBP1
24.2768	26.3439	26.0031	22.2166	22.1411	22.3839	3.29402	9.80844	32	29	45.8	97.016	0	90.812	91	0.00690479	0.0116838	P11171	Protein 4.1	EPB41
25.2871	26.0231	26.3985	21.246	24.0419	22.4683	3.31747	9.96915	22	21	22.7	129.75	0	70.327	59	0.0190719	0.0155096	P98196	Probable phospholipid-transporting ATPase IH	ATP11A
26.7424	26.859	26.8356	23.1283	24.0816	23.228	3.33299	10.0769	13	13	67	29.815	0	99.21	76	0.000396283	0.00574194	O15400	Syntaxin-7	STX7
24.9011	25.2064	25.3637	21.3355	22.8038	21.2602	3.35723	10.2477	4	4	6	69.829	0	8.3279	20	0.0029733	0.0106732	P31641	Sodium- and chloride-dependent taurine transporter	SLC6A6
28.6269	29.7716	29.0442	25.3866	26.5161	25.3198	3.40672	10.6054	21	21	48	65.033	0	87.893	157	0.00265593	0.00936082	Q969P0	Immunoglobulin superfamily member 8	IGSF8
24.3605	26.0071	25.6583	21.6754	22.0013	22.1238	3.40852	10.6186	4	4	18.9	19.769	0	21.734	21	0.00277169	0.0104242	Q10589	Bone marrow stromal antigen 2	BST2
26.6137	25.4345	25.2578	22.0422	22.7564	22.2792	3.40942	10.6252	41	36	23.8	278.16	0	107.25	75	0.00198867	0.00860819	O75369	Filamin-B	FLNB
30.6766	30.4404	30.0065	26.9174	26.9614	26.7383	3.50213	11.3304	50	50	68.1	75.872	0	224.09	370	7.25681e-05	0.00590476	P08133	Annexin A6	ANXA6
24.5766	26.555	26.5574	21.2922	23.6481	22.2178	3.51028	11.3946	39	39	45.2	116.2	0	103.91	110	0.0210216	0.0160188	O94832	Unconventional myosin-Id	MYO1D
26.451	26.2688	25.6591	22.2345	23.0761	22.51	3.51942	11.4671	13	13	29.7	67.567	0	74.179	62	0.000517485	0.00439506	P27824	Calnexin	CANX
26.768	27.0994	26.9333	22.9474	23.513	23.737	3.53443	11.587	100	80	55.4	229	0	323.31	283	0.000153903	0.00364706	P35580	Myosin-10	MYH10
30.0057	29.9784	29.9268	26.4539	26.1368	26.4766	3.61456	12.2487	15	15	63.8	23.356	0	99.344	138	5.51507e-06	0	P09211	Glutathione S-transferase P	GSTP1
25.3327	26.4545	26.8673	22.2982	22.6922	22.6368	3.67577	12.7796	20	20	53.6	66.591	0	88.451	72	0.00149899	0.00763889	Q9Y5X1	Sorting nexin-9	SNX9
28.4824	25.3164	27.1481	23.4378	22.8752	23.3483	3.76186	13.5654	4	2	32.8	13.936	0	13.922	28	0.015772	0.0147172	Q99878;Q96KK5;Q9BTM1;Q16777;Q93077;Q7L7L0;Q6FI13;P20671;P0C0S8;P04908;Q96QV6;P16104	Histone H2A type 1-J;Histone H2A type 1-H;Histone H2A.J;Histone H2A type 2-C;Histone H2A type 1-C;Histone H2A type 3;Histone H2A type 2-A;Histone H2A type 1-D;Histone H2A type 1;Histone H2A type 1-B/E;Histone H2A type 1-A;Histone H2AX	HIST1H2AJ;HIST1H2AH;H2AFJ;HIST2H2AC;HIST1H2AC;HIST3H2A;HIST2H2AA3;HIST1H2AD;HIST1H2AG;HIST1H2AB;HIST1H2AA;H2AFX
26.8961	27.6871	26.2006	23.6702	22.4561	23.2394	3.80605	13.9873	23	19	72.2	36.154	0	73.731	88	0.00240569	0.00848936	P02649	Apolipoprotein E	APOE
24.9015	26.6147	25.5889	22.2947	21.6698	21.6876	3.81765	14.1003	18	18	26	71.428	0	51.866	69	0.00208988	0.00845977	Q16643	Drebrin	DBN1
24.5201	24.0187	24.9263	20.6227	20.1176	21.1564	3.85618	14.4819	8	8	38.9	20.159	0	20	44	0.00063861	0.00391209	P02511	Alpha-crystallin B chain	CRYAB
25.2235	26.1518	26.3956	21.4042	22.9948	20.44	4.31064	19.8441	43	43	27.2	211.06	0	108.48	113	0.00643383	0.0110596	Q9UIW2	Plexin-A1	PLXNA1
24.0223	26.1316	26.6939	20.6002	22.2143	20.8061	4.40907	21.2453	19	18	32.3	65.893	0	61.508	79	0.0100271	0.0115608	P50281	Matrix metalloproteinase-14	MMP14
24.9988	26.567	26.9768	20.8197	22.5084	20.9904	4.74137	26.7481	29	29	42.3	122.29	0	127.4	134	0.00419439	0.0104653	Q14126	Desmoglein-2	DSG2
28.7715	26.2315	27.752	22.755	22.8872	22.1065	5.00211	32.0469	6	6	44.1	15.404	0	22.138	23	0.00298655	0.0106214	P68431;Q71DI3;Q16695;P84243;Q6NXT2	Histone H3.1;Histone H3.2;Histone H3.1t;Histone H3.3;Histone H3.3C	HIST1H3A;HIST2H3A;HIST3H3;H3F3A;H3F3C
26.9769	27.1994	27.2386	20.0976	23.7564	22.3929	5.05598	33.2661	37	37	30.8	171.59	0	117.93	130	0.00915612	0.011465	P33527	Multidrug resistance-associated protein 1	ABCC1
28.1583	29.1967	29.1293	22.6228	23.6385	21.878	6.11499	69.3099	49	49	55.8	135.19	0	211.75	263	0.000558968	0.0042381	O75054	Immunoglobulin superfamily member 3	IGSF3
29.4522	26.7169	27.7077	21.2712	22.3029	21.719	6.19456	73.2399	13	13	59.2	11.367	0	39.792	55	0.00191394	0.00865882	P62805	Histone H4	HIST1H4A
27.0933	26.9355	26.9189	19.7943	21.0967	20.7546	6.43404	86.4645	18	18	57.3	27.566	0	50.43	65	8.21145e-05	0.00516667	P78417	Glutathione S-transferase omega-1	GSTO1
26.968	28.0144	28.119	20.9868	20.8155	20.8468	6.81742	112.784	39	37	58.7	101.58	0	119.95	165	5.17296e-05	0.00729412	A1X283	SH3 and PX domain-containing protein 2B	SH3PXD2B
