# Supplementary material for: New Insights into the Exosome-Induced Migration of Uveal Melanoma Cells and the Pre-Metastatic Niche Formation in the Liver
Source: Cancers (Basel). 2024 Aug 27;16(17):2977. doi: 10.3390/cancers16172977 (PMC11394004; doi:10.3390/cancers16172977)
Supplement: Supplementary file 1 [file cancers-16-02977-s001.zip › Table S4.xlsx]

## Sheet: EV prot common inMel270 &OMM2.5
log2(Mel270G_1 Intensity)	log2(Mel270G_2 Intensity)	log2(Mel270G_3 Intensity)	log2(OMM2.5G_1 Intensity)	log2(OMM2.5G_2 Intensity)	log2(OMM2.5G_3 Intensity)	log2(Mel270G / OMM2.5G)	Mel270G / OMM2.5G	Peptides	Unique peptides	Sequence coverage [%]	Mol. weight [kDa]	Q-value	Score	MS/MS count	Student's T-test p-value Mel270G_OMM2.5G	Student's T-test q-value Mel270G_OMM2.5G	Majority protein IDs	Protein names	Gene names
24.4767	24.6016	25.2777	24.3505	24.6258	24.7064	0.224451	1.16833	24	22	21.2	174.88	0	67.339	73	0.454316	0.433911	Q14160	Protein scribble homolog	SCRIB
23.447	24.2728	23.5706	23.2663	24.0294	23.3803	0.204749	1.15249	18	16	23.6	102.8	0	44.962	70	0.590128	0.608554	Q96J02	E3 ubiquitin-protein ligase Itchy homolog	ITCH
24.4591	24.7925	24.4741	24.6633	24.2968	24.163	0.200876	1.1494	12	9	36.4	48.897	0	18.977	50	0.338345	0.281893	Q9UN37	Vacuolar protein sorting-associated protein 4A	VPS4A
22.6667	22.9531	22.434	22.7939	21.7193	22.9798	0.186937	1.13834	5	5	70.4	13.507	0	41.632	21	0.679686	0.7195	Q9Y2Q5	Ragulator complex protein LAMTOR2	LAMTOR2
25.8461	26.3423	26.1789	26.1882	25.9578	25.6683	0.184364	1.13632	17	13	80.1	37.497	0	58.517	74	0.428758	0.400215	Q15365	Poly(rC)-binding protein 1	PCBP1
28.8763	29.5668	29.7881	28.9962	29.1776	29.5126	0.181616	1.13415	23	8	69.8	42.019	0	50.278	91	0.593403	0.611066	P68032;P63267;P68133;P62736	Actin, alpha cardiac muscle 1;Actin, gamma-enteric smooth muscle;Actin, alpha skeletal muscle;Actin, aortic smooth muscle	ACTC1;ACTG2;ACTA1;ACTA2
21.4665	22.0473	22.3983	21.7924	21.6731	21.9133	0.177768	1.13113	4	4	53.2	13.178	0	32.366	33	0.560531	0.570832	Q99622	Protein C10	C12orf57
21.2711	24.1611	23.5397	22.8377	22.3076	23.3076	0.172976	1.12738	15	13	34.9	58.164	0	45.925	62	0.860695	0.900218	O75886	Signal transducing adapter molecule 2	STAM2
22.451	23.7088	24.0724	22.8865	23.1309	23.7217	0.164358	1.12067	6	6	8.9	85.046	0	19.017	38	0.780042	0.826735	Q13433	Zinc transporter ZIP6	SLC39A6
23.2638	22.6722	22.8631	22.8806	22.2877	23.1565	0.158121	1.11583	4	4	29.9	16.648	0	33.674	29	0.636855	0.667212	Q9UHV9	Prefoldin subunit 2	PFDN2
24.0647	23.8245	23.7007	24.1178	23.0981	23.9003	0.157941	1.11569	8	8	53	28.315	0	27.489	47	0.655265	0.693601	P04632	Calpain small subunit 1	CAPNS1
26.9045	25.9097	25.5437	26.3787	25.4785	26.0287	0.157319	1.11521	34	34	66.9	59.67	0	92.634	151	0.761291	0.811049	P48643	T-complex protein 1 subunit epsilon	CCT5
25.1994	25.678	26.4725	25.7831	25.2574	25.8812	0.142729	1.10399	12	7	69.3	18.736	0	38.165	61	0.750373	0.801573	Q9Y281	Cofilin-2	CFL2
23.5379	24.5237	25.1353	23.3741	24.8449	24.5523	0.141869	1.10333	17	17	44.5	51.419	0	38.346	72	0.837169	0.882345	Q13418	Integrin-linked protein kinase	ILK
22.9816	23.5395	24.3095	23.7919	23.0463	23.5701	0.140759	1.10249	12	12	60.3	31.54	0	31.63	53	0.767032	0.815314	Q15404	Ras suppressor protein 1	RSU1
25.6241	26.2965	26.9292	25.739	26.4834	26.2336	0.131254	1.09524	38	38	49.1	108.17	0	143.85	237	0.778238	0.827433	O60716	Catenin delta-1	CTNND1
28.6817	28.1309	27.7269	28.1525	27.9306	28.0746	0.127274	1.09223	48	34	62.8	84.659	0	107.09	361	0.677511	0.718768	P07900	Heat shock protein HSP 90-alpha	HSP90AA1
22.6808	22.8235	22.7646	22.1539	23.1173	22.6189	0.126225	1.09143	6	6	33.5	24.68	0	19.672	24	0.67677	0.718855	Q92520	Protein FAM3C	FAM3C
22.7176	22.5991	22.8573	22.2954	23.1021	22.4196	0.118956	1.08595	4	4	31.8	22.149	0	7.477	23	0.672959	0.715052	Q9H3Z4	DnaJ homolog subfamily C member 5	DNAJC5
23.4406	23.9639	24.6865	23.5504	24.2696	23.9458	0.108404	1.07803	9	9	66.9	15.945	0	14.036	40	0.807628	0.853526	Q14019	Coactosin-like protein	COTL1
24.468	24.5884	24.1233	23.6808	25.0313	24.1482	0.10645	1.07658	5	5	22	30.993	0	18.443	46	0.81232	0.856926	P20645	Cation-dependent mannose-6-phosphate receptor	M6PR
24.1914	24.2207	23.9302	24.0972	23.9066	24.0428	0.0985584	1.0707	14	5	31.6	32.95	0	15.889	31	0.414355	0.380954	P06753	Tropomyosin alpha-3 chain	TPM3
24.9055	25.459	25.0413	25.162	25.1459	24.8505	0.0825221	1.05887	14	14	45.1	44.868	0	33.183	76	0.693793	0.737127	P31689	DnaJ homolog subfamily A member 1	DNAJA1
23.9979	24.5907	25.0728	24.7059	23.9993	24.7328	0.074468	1.05297	17	17	24	97.44	0	51.558	68	0.858868	0.900442	Q14118	Dystroglycan;Alpha-dystroglycan;Beta-dystroglycan	DAG1
24.8699	25.9789	25.4524	24.849	26.1501	25.0929	0.0697098	1.04951	22	22	35.7	84.141	0	78.647	110	0.898252	0.929534	O14672	Disintegrin and metalloproteinase domain-containing protein 10	ADAM10
25.2743	25.1158	24.9097	25.2979	24.3641	25.4533	0.0615209	1.04357	10	10	58.7	19.891	0	26.801	67	0.871236	0.908212	Q99497	Protein deglycase DJ-1	PARK7
21.9231	21.3636	22.1755	23.0846	19.6146	22.5964	0.0555369	1.03925	8	8	66.4	14.285	0	35.54	45	0.962519	0.971688	O14737	Programmed cell death protein 5	PDCD5
22.1889	22.7748	22.8572	22.3021	22.8469	22.5325	0.0464363	1.03271	10	10	17.2	100.6	0	30.97	30	0.868448	0.907797	P57737	Coronin-7	CORO7
22.0686	22.1676	23.8475	22.1794	23.1907	22.5761	0.0457961	1.03225	18	18	18.8	145.94	0	43.862	60	0.947036	0.96084	Q12913	Receptor-type tyrosine-protein phosphatase eta	PTPRJ
25.4855	25.7753	26.0993	25.3755	26.4418	25.4073	0.0451921	1.03182	29	29	37	129.29	0	100.52	154	0.913901	0.940385	P17301	Integrin alpha-2	ITGA2
24.32	24.5862	24.879	24.2529	24.5881	24.8224	0.0406202	1.02856	16	12	9.6	197.3	0	23.001	26	0.868966	0.90708	Q5VT25	Serine/threonine-protein kinase MRCK alpha	CDC42BPA
25.9342	26.3381	26.1225	26.29	25.9658	26.0634	0.0252062	1.01763	10	10	58.6	21.676	0	33.105	76	0.875629	0.909509	P30626	Sorcin	SRI
23.7619	24.6023	24.9121	24.4137	24.7111	24.0922	0.0197239	1.01377	26	25	19.7	205.12	0	66.687	93	0.961824	0.971836	O15031	Plexin-B2	PLXNB2
24.5986	23.9562	22.7743	24.3474	22.9126	24.0623	0.00223986	1.00155	12	12	42.7	57.221	0	30.053	55	0.99757	0.998176	P26599	Polypyrimidine tract-binding protein 1	PTBP1
23.2446	22.6434	22.5023	22.6383	22.6227	23.1435	-0.00477155	0.996698	14	9	20.8	107.54	0	43.813	35	0.987431	0.990599	O95782	AP-2 complex subunit alpha-1	AP2A1
23.502	23.3472	23.3286	23.2814	23.5112	23.4298	-0.0148786	0.98974	11	11	39.4	42.621	0	36.138	36	0.872367	0.908101	P35237	Serpin B6	SERPINB6
25.5226	26.0558	26.2918	25.9812	26.0559	25.8979	-0.0215588	0.985168	13	13	51.6	35.853	0	32.755	89	0.930435	0.949117	P15121	Aldose reductase	AKR1B1
25.0788	24.5275	24.6776	24.9796	24.6224	24.7979	-0.038695	0.973535	10	10	28.5	46.637	0	32.538	64	0.851766	0.893764	P43034	Platelet-activating factor acetylhydrolase IB subunit alpha	PAFAH1B1
24.6048	24.5671	24.6915	25.0684	23.5651	25.3626	-0.0442301	0.969807	19	19	59	37.106	0	62.172	129	0.940613	0.955647	O43852	Calumenin	CALU
25.1145	24.3679	24.2475	24.8932	23.9787	24.9973	-0.0464045	0.968347	8	8	48	25.789	0	36.104	49	0.917773	0.941004	P09417	Dihydropteridine reductase	QDPR
23.5066	25.2111	25.4136	24.9364	24.4866	24.8582	-0.0499528	0.965968	14	14	50.7	37.413	0	38.678	78	0.939698	0.956045	Q15599	Na(+)/H(+) exchange regulatory cofactor NHE-RF2	SLC9A3R2
24.615	25.3939	25.2139	24.8342	25.7818	24.788	-0.0603975	0.959	26	26	35.5	105.12	0	69.069	107	0.887402	0.918759	O14936	Peripheral plasma membrane protein CASK	CASK
24.8015	23.8469	23.6902	24.323	23.6369	24.5767	-0.0659968	0.955285	9	9	46.8	27.887	0	27.757	40	0.889654	0.92124	O14818;Q8TAA3	Proteasome subunit alpha type-7;Proteasome subunit alpha type-7-like	PSMA7;PSMA8
24.3036	24.1099	24.9162	24.9641	23.3652	25.2132	-0.0709044	0.952041	7	7	29.4	33.868	0	21.78	34	0.915531	0.94013	Q9UBR2	Cathepsin Z	CTSZ
23.1488	23.4822	23.2873	23.3074	23.1974	23.6977	-0.0947755	0.936418	11	11	13.4	104.06	0	30.963	56	0.626355	0.657057	Q6P1N0	Coiled-coil and C2 domain-containing protein 1A	CC2D1A
26.7643	27.275	28.0238	27.6236	27.1712	27.5938	-0.108498	0.927553	3	3	35.3	13.714	0	10.223	61	0.796592	0.842223	P61769	Beta-2-microglobulin;Beta-2-microglobulin form pI 5.3	B2M
22.479	22.6708	23.0746	23.0694	22.4905	22.9947	-0.110048	0.926557	8	7	27.2	45.518	0	27.292	40	0.685674	0.727423	P13861	cAMP-dependent protein kinase type II-alpha regulatory subunit	PRKAR2A
27.6055	26.181	27.0273	27.6877	26.6179	26.8429	-0.111554	0.92559	22	22	47.5	65.33	0	101.79	191	0.842542	0.885366	Q08380	Galectin-3-binding protein	LGALS3BP
26.4113	25.8477	24.9318	26.3169	25.2656	25.9443	-0.112001	0.925304	18	17	55	37.429	0	70.2	93	0.842875	0.884636	P22626	Heterogeneous nuclear ribonucleoproteins A2/B1	HNRNPA2B1
26.7412	26.7479	26.991	26.8085	27.1848	26.8248	-0.112649	0.924888	14	10	53.5	27.764	0	64.024	103	0.488305	0.476992	P27348	14-3-3 protein theta	YWHAQ
24.5659	24.2939	24.3518	24.665	24.4736	24.4331	-0.120007	0.920183	14	14	44.7	44.743	0	35.364	67	0.334104	0.277807	Q9NTK5	Obg-like ATPase 1	OLA1
24.1167	25.4511	25.3405	24.9396	24.9576	25.4218	-0.136887	0.90948	15	15	41.4	36.049	0	54.963	100	0.77887	0.827048	O14908	PDZ domain-containing protein GIPC1	GIPC1
23.9153	25.1279	25.4767	24.7939	25.5102	24.6431	-0.142407	0.906006	30	30	32.7	126.6	0	78.264	110	0.806258	0.853	P23229	Integrin alpha-6;Integrin alpha-6 heavy chain;Integrin alpha-6 light chain;Processed integrin alpha-6	ITGA6
21.0675	22.5143	22.2661	21.39	23.0689	21.8275	-0.146179	0.903641	33	33	26.8	178.97	0	118.62	126	0.83858	0.882628	Q9H3S7	Tyrosine-protein phosphatase non-receptor type 23	PTPN23
21.6567	24.0725	24.3012	23.5022	24.2219	22.7885	-0.16069	0.894597	6	6	12.8	43.747	0	14.398	23	0.872797	0.907234	P15529	Membrane cofactor protein	CD46
24.4557	24.077	23.9952	24.5177	24.5454	23.9615	-0.165531	0.891601	32	24	19.4	227.87	0	97.761	47	0.523799	0.522444	Q7Z406	Myosin-14	MYH14
24.1761	24.4003	24.7147	24.0433	25.1404	24.6621	-0.184878	0.879723	11	11	17.8	78.41	0	28.739	68	0.629006	0.658567	Q92542	Nicastrin	NCSTN
25.3531	25.5692	25.513	25.5491	25.7987	25.6603	-0.190952	0.876027	19	19	47.1	59.058	0	65.67	134	0.120294	0.0784351	Q99829	Copine-1	CPNE1
22.4243	22.6524	22.2854	22.9122	23.1519	21.9162	-0.206055	0.866904	15	15	31.2	56.44	0	29.239	33	0.62792	0.657361	Q99615	DnaJ homolog subfamily C member 7	DNAJC7
27.623	26.157	26.4264	27.1822	26.7274	26.9228	-0.208663	0.865339	31	31	78.1	57.488	0	130.14	229	0.679653	0.720438	P78371	T-complex protein 1 subunit beta	CCT2
26.4798	25.1945	25.3049	26.0495	25.5054	26.0548	-0.210173	0.864434	23	23	51.3	60.343	0	124.52	153	0.664667	0.70454	P17987	T-complex protein 1 subunit alpha	TCP1
23.258	24.0659	25.1643	23.9718	24.9015	24.2554	-0.213551	0.862412	26	24	16.1	265.4	0	59.472	72	0.746752	0.798347	Q04721	Neurogenic locus notch homolog protein 2;Notch 2 extracellular truncation;Notch 2 intracellular domain	NOTCH2
27.4879	28.3277	28.3104	28.261	28.3281	28.223	-0.228642	0.853438	18	18	87.1	26.922	0	82.914	164	0.458218	0.43915	O00299	Chloride intracellular channel protein 1	CLIC1
23.0019	23.7481	24.0975	23.4342	24.0431	24.0697	-0.233194	0.850749	10	10	15.3	94.131	0	23.448	42	0.576494	0.593253	Q9ULF5	Zinc transporter ZIP10	SLC39A10
27.356	29.0493	29.2262	28.5176	29.1496	28.6648	-0.233503	0.850567	43	28	80.1	60.626	0	215.39	330	0.728037	0.778122	Q9H4M9	EH domain-containing protein 1	EHD1
22.9573	23.0073	23.4016	23.2721	23.3237	23.4869	-0.23887	0.847409	19	4	67.5	36.983	0	8.1376	19	0.197441	0.137489	P36873	Serine/threonine-protein phosphatase PP1-gamma catalytic subunit	PPP1CC
27.2086	26.0131	25.8935	26.6495	26.5438	26.6573	-0.24513	0.84374	28	28	60.6	60.533	0	105.32	181	0.592024	0.610199	P49368	T-complex protein 1 subunit gamma	CCT3
28.0818	28.1694	28.0166	28.1437	28.4128	28.4526	-0.24706	0.842612	112	91	56.5	226.53	0	323.31	753	0.0814186	0.0540803	P35579	Myosin-9	MYH9
