# Supplementary material for: New Insights into the Exosome-Induced Migration of Uveal Melanoma Cells and the Pre-Metastatic Niche Formation in the Liver
Source: Cancers (Basel). 2024 Aug 27;16(17):2977. doi: 10.3390/cancers16172977 (PMC11394004; doi:10.3390/cancers16172977)
Supplement: Supplementary file 1 [file cancers-16-02977-s001.zip › Table S5.xlsx]

## Sheet: Fig 1JK - BP-Fold-Enrichment
BP-Fold-Enrichment
	Term	Fold.Enrichment	Benjamini
BP_Mel.23	GO:0010592~positive regulation of lamellipodium assembly	35.774570610687	8.58458082397817e-10
BP_Mel.86	GO:0035459~cargo loading into vesicle	28.2663273960984	0.002201713440425
BP_G25.47	GO:0006450~regulation of translational fidelity	19.126492194674	0.001288141948285
BP_G25.2	GO:0006413~translational initiation	18.9443351261533	1.97528101557505e-48
BP_G25.50	GO:0042026~protein refolding	14.9685591088753	0.003270748469788
BP_G25.3	GO:0019080~viral gene expression	13.9862474173554	2.95500642183132e-30
BP_G25.8	GO:0043487~regulation of RNA stability	12.6838842975207	4.59990829099255e-20
BP_G25.10	GO:0019884~antigen processing and presentation of exogenous antigen	10.1857059024891	1.50583151458934e-15
BP_G25.11	GO:0048002~antigen processing and presentation of peptide antigen	9.61667205318805	5.32907051820075e-15
BP_G25.21	GO:0007164~establishment of tissue polarity	9.03021270830511	5.58030099906404e-09
BP_Mel.47	GO:0034446~substrate adhesion-dependent cell spreading	8.63693337103006	6.59070718678212e-06
BP_Mel.60	GO:0022406~membrane docking	8.17704471101418	0.000133095248537
BP_Mel.30	GO:0002433~immune response-regulating cell surface receptor signaling pathway involved in phagocytosis	8.01250225401214	2.5583570817389e-08
BP_G25.4	GO:0022613~ribonucleoprotein complex biogenesis	7.45933195592287	1.04504608723029e-27
BP_Mel.6	GO:0007015~actin filament organization	7.40409023584368	3.93948934941999e-20
BP_Mel.27	GO:0060491~regulation of cell projection assembly	6.98040402159747	1.67985496624112e-08
BP_Mel.80	GO:0006903~vesicle targeting	6.60771289778923	0.001577895626955
BP_Mel.56	GO:0051651~maintenance of location in cell	6.47770002827255	7.93876931285409e-05
BP_Mel.10	GO:0032535~regulation of cellular component size	6.46771898046319	1.03702644905887e-16
BP_G25.16	GO:0006520~cellular amino acid metabolic process	6.33469421487603	3.85451892626065e-10
BP_Mel.84	GO:0031623~receptor internalization	6.28140608802186	0.002083859293754
BP_Mel.13	GO:0032970~regulation of actin filament-based process	6.07515096274353	5.32907051820075e-14
BP_Mel.12	GO:0043254~regulation of protein complex assembly	6.00937669050911	8.99349312608771e-16
BP_G25.51	GO:0036503~ERAD pathway	5.98742364355013	0.003910071633238
BP_Mel.77	GO:0045185~maintenance of protein location	5.84074622215298	0.00122309701028
BP_Mel.64	GO:0000910~cytokinesis	5.82993002544529	0.000181014624703
BP_G25.28	GO:0042180~cellular ketone metabolic process	5.41221263849291	7.07540953048813e-07
BP_Mel.83	GO:0010811~positive regulation of cell-substrate adhesion	5.3999351865188	0.001987767253293
BP_G25.19	GO:0009896~positive regulation of catabolic process	5.16932221477676	2.47906450923097e-09
BP_Mel.3	GO:0030029~actin filament-based process	5.11065294438386	5.81665504808412e-21
BP_G25.31	GO:0002218~activation of innate immune response	4.95758677685951	2.36328983660439e-06
BP_Mel.11	GO:0010256~endomembrane system organization	4.89224897240164	7.25154420838004e-16
BP_Mel.14	GO:0090066~regulation of anatomical structure size	4.86192511513469	2.22710738739806e-13
BP_G25.45	GO:0051701~interaction with host	4.79372842347526	0.001221583429647
BP_Mel.16	GO:0044089~positive regulation of cellular component biogenesis	4.75912655138391	1.45239376081463e-11
BP_Mel.46	GO:0034330~cell junction organization	4.59753517888347	5.36865783740126e-06
BP_Mel.32	GO:0050817~coagulation	4.44128747494563	4.11078112660945e-08
BP_G25.14	GO:0044770~cell cycle phase transition	4.40573677610407	2.31870078692964e-11
BP_G25.44	GO:0035966~response to topologically incorrect protein	4.39502373835062	0.001139736811717
BP_Mel.20	GO:0060627~regulation of vesicle-mediated transport	4.39103860997297	5.53690648885663e-10
BP_Mel.40	GO:0031589~cell-substrate adhesion	4.36465349498578	1.12987490330507e-06
BP_Mel.76	GO:0010810~regulation of cell-substrate adhesion	4.2636359759478	0.001000992074391
BP_G25.43	GO:0006403~RNA localization	4.24227409815518	0.000735210587511
BP_G25.49	GO:0051236~establishment of RNA localization	4.23133570340274	0.003091961845337
BP_G25.1	GO:1901564~organonitrogen compound metabolic process	4.09225983381769	1.37400330206614e-49
BP_Mel.33	GO:0051656~establishment of organelle localization	4.08852235550709	4.51658677125266e-08
BP_Mel.82	GO:0016358~dendrite development	4.01679389312977	0.001595328984108
BP_G25.23	GO:0009894~regulation of catabolic process	3.92299761321015	2.84425595298288e-08
BP_Mel.66	GO:0010506~regulation of autophagy	3.78285422401317	0.000214992985153
BP_Mel.89	GO:0016236~macroautophagy	3.75956078667318	0.002638090890536
BP_Mel.94	GO:0048588~developmental cell growth	3.72123193113529	0.00536290381887
BP_Mel.35	GO:0051640~organelle localization	3.64167408170593	2.38061111268451e-07
BP_Mel.4	GO:0030030~cell projection organization	3.61748156145302	7.80371464247567e-21
BP_Mel.37	GO:0050878~regulation of body fluid levels	3.5403153597499	4.03899435452715e-07
BP_Mel.1	GO:1902589~single-organism organelle organization	3.51137224632054	9.41649101048414e-25
BP_Mel.9	GO:0051130~positive regulation of cellular component organization	3.49446355171546	2.37958605581733e-17
BP_G25.6	GO:0044248~cellular catabolic process	3.45129029948449	3.62589227160569e-22
BP_G25.38	GO:0031349~positive regulation of defense response	3.42564039307594	8.827258209676e-05
BP_Mel.79	GO:0051235~maintenance of location	3.28961568833904	0.001590245063297
BP_Mel.8	GO:0070271~protein complex biogenesis	3.25473271884535	2.1508208231817e-18
BP_G25.5	GO:1901575~organic substance catabolic process	3.2076615814043	2.78208172583781e-22
BP_G25.20	GO:1903047~mitotic cell cycle process	3.17198904262234	3.11382020168338e-09
BP_Mel.70	GO:0045785~positive regulation of cell adhesion	3.13866362644989	0.000338942783869
BP_Mel.26	GO:0060341~regulation of cellular localization	3.12658117780585	4.94980523235711e-09
BP_Mel.58	GO:0051051~negative regulation of transport	3.10929601357082	9.08644910821987e-05
BP_Mel.63	GO:0016049~cell growth	3.06326598501296	0.000178748343777
BP_Mel.42	GO:0051129~negative regulation of cellular component organization	3.05765560775103	2.36638663753119e-06
BP_Mel.22	GO:0032880~regulation of protein localization	3.04112773960102	8.07998112861696e-10
BP_Mel.54	GO:0022411~cellular component disassembly	3.04060095495879	4.79638972420426e-05
BP_Mel.41	GO:0009611~response to wounding	3.03786800597514	1.63688592136335e-06
BP_Mel.7	GO:0006928~movement of cell or subcellular component	3.01166301643667	1.83604904560678e-19
BP_Mel.81	GO:1903829~positive regulation of cellular protein localization	2.97847664710954	0.001582780300879
BP_Mel.2	GO:0051128~regulation of cellular component organization	2.92945257021553	1.36351850677203e-24
BP_Mel.67	GO:0010720~positive regulation of cell development	2.89685963997282	0.000232995351129
BP_Mel.15	GO:0032989~cellular component morphogenesis	2.84054122773055	1.21481713577509e-11
BP_Mel.31	GO:0032940~secretion by cell	2.83102192088252	2.8686752306939e-08
BP_Mel.21	GO:0016477~cell migration	2.79320971735094	6.70210553721518e-10
BP_Mel.43	GO:0010243~response to organonitrogen compound	2.74065151559129	3.57912057369347e-06
BP_Mel.39	GO:1901698~response to nitrogen compound	2.70030278476694	8.92850048561655e-07
BP_G25.57	GO:1901657~glycosyl compound metabolic process	2.69089959152655	0.005825671203302
BP_Mel.92	GO:0001558~regulation of cell growth	2.68284621067187	0.00450300245517
BP_G25.30	GO:0051726~regulation of cell cycle	2.68084439777808	1.16640540237523e-06
BP_Mel.18	GO:0048870~cell motility	2.67786259541985	5.18772358404362e-10
BP_Mel.44	GO:0019725~cellular homeostasis	2.67223683366476	4.0338095017578e-06
BP_Mel.65	GO:1903530~regulation of secretion by cell	2.62473040106628	0.000188761987038
BP_Mel.50	GO:0051270~regulation of cellular component movement	2.61692619596048	1.32898403594206e-05
BP_Mel.52	GO:0098602~single organism cell adhesion	2.61254887358034	2.03380681098597e-05
BP_G25.46	GO:0048729~tissue morphogenesis	2.54609896096304	0.001237239810853
BP_Mel.45	GO:0002684~positive regulation of immune system process	2.51746978371501	4.682535792222e-06
BP_G25.34	GO:0006082~organic acid metabolic process	2.50521198757141	4.11062831399134e-05
BP_Mel.49	GO:0051050~positive regulation of transport	2.48866578161301	1.23815596320132e-05
BP_G25.40	GO:0045087~innate immune response	2.47088655146506	0.000152084758982
BP_Mel.53	GO:0009725~response to hormone	2.45758174374743	4.67239979743406e-05
BP_Mel.85	GO:0051301~cell division	2.43336209757717	0.002189025905372
BP_Mel.69	GO:2000145~regulation of cell motility	2.4195361765682	0.000329645686871
BP_Mel.95	GO:0050865~regulation of cell activation	2.41194709817007	0.006599405288903
BP_Mel.17	GO:0051049~regulation of transport	2.40798891514647	2.05681915943501e-10
BP_Mel.88	GO:0007017~microtubule-based process	2.3669618814694	0.002227032584048
BP_G25.35	GO:0009968~negative regulation of signal transduction	2.33943871472046	4.04025337171765e-05
BP_G25.32	GO:0023057~negative regulation of signaling	2.32227223948824	1.7997118634705e-05
BP_Mel.68	GO:0060284~regulation of cell development	2.31677595285295	0.00025476911839
BP_Mel.61	GO:0001775~cell activation	2.3063459441322	0.000156261647547
BP_Mel.62	GO:0050776~regulation of immune response	2.30128816793893	0.00016068870056
BP_G25.33	GO:0010648~negative regulation of cell communication	2.27187775307295	4.15265080789817e-05
BP_Mel.57	GO:0022603~regulation of anatomical structure morphogenesis	2.23898359250732	8.19712687827323e-05
BP_Mel.5	GO:0006996~organelle organization	2.21995736743938	1.31504260487728e-20
BP_Mel.29	GO:0044093~positive regulation of molecular function	2.21214736143379	2.44712605734776e-08
BP_Mel.75	GO:0060548~negative regulation of cell death	2.19796692962972	0.000618620665529
BP_Mel.28	GO:0048468~cell development	2.16521791410662	2.10171153813832e-08
BP_G25.39	GO:0080134~regulation of response to stress	2.14335788018137	0.000104047949792
BP_G25.53	GO:0023014~signal transduction by protein phosphorylation	2.1198347107438	0.004186913827024
BP_G25.36	GO:0048585~negative regulation of response to stimulus	2.11243653749796	8.54970198755911e-05
BP_Mel.51	GO:1901700~response to oxygen-containing compound	2.08237609739333	1.91123235521173e-05
BP_Mel.25	GO:0050790~regulation of catalytic activity	2.07770098488504	4.73295735936574e-09
BP_Mel.72	GO:0019637~organophosphate metabolic process	2.066401190509	0.000491475404023
BP_G25.25	GO:0010605~negative regulation of macromolecule metabolic process	2.04257122147765	9.08113407804834e-08
BP_Mel.93	GO:0045597~positive regulation of cell differentiation	2.04183042724492	0.005215876499526
BP_Mel.24	GO:0009653~anatomical structure morphogenesis	2.00636132315522	3.74256947655027e-09
BP_G25.37	GO:0007049~cell cycle	1.97670924117205	8.63186555963846e-05
BP_G25.27	GO:0031324~negative regulation of cellular metabolic process	1.96729634002361	7.18142140643252e-07
BP_Mel.90	GO:0051094~positive regulation of developmental process	1.92724959518853	0.003177611326085
BP_G25.29	GO:0009892~negative regulation of metabolic process	1.91113244768353	9.23911871453242e-07
BP_G25.41	GO:0033554~cellular response to stress	1.90294034018076	0.000172172536921
BP_Mel.71	GO:0010941~regulation of cell death	1.89659751415173	0.000352948094784
BP_Mel.91	GO:0071495~cellular response to endogenous stimulus	1.87845846619641	0.003178151024966
BP_G25.9	GO:0019538~protein metabolic process	1.85481760480511	2.15474924145388e-17
BP_Mel.59	GO:0008219~cell death	1.81897714602063	0.000107842109907
BP_Mel.74	GO:0042592~homeostatic process	1.81712104689204	0.000609811844113
BP_G25.7	GO:0034641~cellular nitrogen compound metabolic process	1.78886362048265	1.76840040661378e-20
BP_G25.56	GO:0006952~defense response	1.7690115310489	0.005563477247974
BP_Mel.78	GO:0009888~tissue development	1.73847571684432	0.001361000751856
BP_G25.58	GO:0051172~negative regulation of nitrogen compound metabolic process	1.73738654198632	0.009096625425991
BP_Mel.73	GO:0048584~positive regulation of response to stimulus	1.72313202722521	0.00050188597256
BP_G25.12	GO:0044249~cellular biosynthetic process	1.69943791386479	2.35367281220533e-14
BP_G25.13	GO:1901576~organic substance biosynthetic process	1.68074779651929	4.01900734914307e-14
BP_Mel.36	GO:0048869~cellular developmental process	1.65689394055286	2.45777272978032e-07
BP_G25.15	GO:0006139~nucleobase-containing compound metabolic process	1.62809560759635	1.21644028183709e-10
BP_Mel.55	GO:0006793~phosphorus metabolic process	1.62652628509436	5.54418072258311e-05
BP_Mel.38	GO:0048731~system development	1.60072653396689	6.57270399773147e-07
BP_G25.17	GO:0046483~heterocycle metabolic process	1.59371278094496	5.93356475064866e-10
BP_G25.18	GO:0006725~cellular aromatic compound metabolic process	1.58142262370716	1.065802668343e-09
BP_Mel.19	GO:0007154~cell communication	1.54057115051245	5.6984128526949e-10
BP_G25.22	GO:1901360~organic cyclic compound metabolic process	1.53410082133895	9.30733479176382e-09
BP_G25.52	GO:0031325~positive regulation of cellular metabolic process	1.52796351875733	0.004013682790292
BP_G25.54	GO:0010604~positive regulation of macromolecule metabolic process	1.51886849781235	0.004534948081253
BP_G25.48	GO:0048513~animal organ development	1.51838308122628	0.002353610862306
BP_Mel.34	GO:0007165~signal transduction	1.49774825683223	1.50694010270236e-07
BP_Mel.87	GO:0010646~regulation of cell communication	1.49521384156514	0.00219454536469
BP_G25.55	GO:0009893~positive regulation of metabolic process	1.48900869772429	0.005284268259393
BP_Mel.48	GO:0007275~multicellular organism development	1.48663378656946	1.04277949851683e-05
BP_G25.42	GO:0051171~regulation of nitrogen compound metabolic process	1.4540303330556	0.00049721138797
BP_G25.24	GO:0044260~cellular macromolecule metabolic process	1.37103220548921	6.29571159649345e-08
