# Supplementary material for: New Insights into the Exosome-Induced Migration of Uveal Melanoma Cells and the Pre-Metastatic Niche Formation in the Liver
Source: Cancers (Basel). 2024 Aug 27;16(17):2977. doi: 10.3390/cancers16172977 (PMC11394004; doi:10.3390/cancers16172977)
Supplement: Supplementary file 1 [file cancers-16-02977-s001.zip › Table S6.xlsx]

## Sheet: statistics
Cluster	# Proteins	Mean Log2FC	SD Log2FC
Cluster 1	221	0.783	1.799
Cluster 2	169	-0.128	2.72
Cluster 3	120	-2.237	1.402
Cluster 4	29	-0.919	1.913

## Sheet: Cluster 1-BP
	Pathway.or. Biological Process	XD.score	q.value	Overlap.Size
1	vesicle fusion	1.69906	0.00017	5/11
2	lamellipodium assembly	1.61772	1e-05	7/19
3	COPI coating of Golgi vesicle	1.42789	0.00038	5/13
4	actin filament-based movement	1.38881	0.00778	4/14
5	negative regulation of epidermal growth factor receptor signaling pathway	1.31792	0.00022	7/30
6	COPII vesicle coating	1.28088	0.0096	4/15
7	actin filament capping	1.22162	0.0007	5/15
8	regulation of actin filament polymerization	1.21421	0.00449	4/12
9	actin filament bundle assembly	1.20411	0.00039	6/22
10	retrograde transport, endosome to Golgi	1.14404	0.00017	6/19
11	early endosome to late endosome transport	1.08088	0.03587	3/10
12	vesicle docking involved in exocytosis	0.99199	0.00167	5/18
13	protein targeting to plasma membrane	0.97179	0.04457	3/11
14	calcium ion-dependent exocytosis	0.97179	0.04457	3/11
15	Rac protein signal transduction	0.97179	0.04457	3/11
16	cell motility	0.96421	0.42071	2/12
17	ruffle organization	0.96421	0.42071	2/12
18	intra-Golgi vesicle-mediated transport	0.94754	0.0096	4/15
19	cellular membrane fusion	0.92436	0.00049	6/23
20	cellular component movement	0.91951	0	20/87
21	positive regulation of endocytosis	0.88088	0.46568	2/13
23	post-Golgi vesicle-mediated transport	0.83409	1e-05	9/38
24	establishment or maintenance of cell polarity	0.79392	0.04457	4/23
25	cellular membrane organization	0.79173	0	17/86
28	positive regulation of actin filament polymerization	0.77743	0.10008	4/29
29	retrograde vesicle-mediated transport, Golgi to ER	0.75527	0.00526	5/23

## Sheet: Cluster 2- BP
	Pathway.or.Biological Process	XD.score	q.value	Overlap.Size
1	pentose-phosphate shunt	1.51881	0.00116	4/10
2	nuclear-transcribed mRNA poly(A) tail shortening	0.91881	0.00018	6/24
3	glycolysis	0.85999	1e-05	8/34
4	2-oxoglutarate metabolic process	0.84189	0.04874	3/13
5	glutathione metabolic process	0.8077	0.01132	4/18
6	regulation of translational initiation	0.78838	0.00225	5/23
7	hydrogen peroxide catabolic process	0.77596	0.05487	3/14
8	removal of superoxide radicals	0.71881	0.279	2/10
9	peptidyl-proline modification	0.71881	0.279	2/10
10	negative regulation of MAPK cascade	0.71881	0.06382	3/15
11	synaptic vesicle endocytosis	0.71881	0.279	2/10
12	nucleobase-containing small molecule interconversion	0.71881	0.06382	3/15
13	gluconeogenesis	0.69659	0.00016	7/36
14	protein peptidyl-prolyl isomerization	0.66881	0.07137	3/16
15	cellular response to glucocorticoid stimulus	0.64609	0.30845	2/11
16	fructose metabolic process	0.64609	0.30845	2/11
17	DNA duplex unwinding	0.64609	0.02131	4/22
18	mRNA stabilization	0.64609	0.30845	2/11
19	histone H2A acetylation	0.58548	0.33732	2/12
20	glycogen catabolic process	0.58548	0.09644	3/18
21	response to unfolded protein	0.53705	0.00253	6/39
22	cellular response to oxidative stress	0.5342	0.37668	2/13
23	regulation of protein catabolic process	0.5342	0.37668	2/13
24	NLS-bearing substrate import into nucleus	0.5342	0.37668	2/13
25	spinal cord development	0.51881	0.11945	3/20
26	protein export from nucleus	0.51881	0.11945	3/20
27	protein targeting	0.51141	0.041	4/27

## Sheet: Cluster 3- BP
	Pathway.or. Biological Process	XD.score	q.value	Overlap.Size
1	viral transcription	3.22294	0	53/75
2	translational termination	3.09628	0	53/78
3	translational elongation	2.99938	0	56/86
4	viral infectious cycle	2.87009	0	53/84
5	SRP-dependent cotranslational protein targeting to membrane	2.62753	0	56/96
6	translational initiation	2.35584	0	64/122
7	nuclear-transcribed mRNA catabolic process, nonsense-mediated decay	2.2754	0	54/107
8	ribosomal large subunit biogenesis	1.8387	0.00029	4/11

## Sheet: Cluster 4- BP
	Pathway.or. Biological Process	XD.score	q.value	Overlap.Size
1	proton transport	1.33012	0	7/21
2	transferrin transport	1.26951	0	7/22
3	ATP hydrolysis coupled proton transport	1.08769	0	6/22
